# Supplementary material for: Reactivation of Multiple Fetal miRNAs in Lung Adenocarcinoma
Source: Cancers (Basel). 2021 May 29;13(11):2686. doi: 10.3390/cancers13112686 (PMC8199175; doi:10.3390/cancers13112686)
Supplement: Supplementary file 1 [file cancers-13-02686-s001.zip]

Archive with 2 entries (2 files):
- Fig Sup 1. Survival.tif
- Supplemental Tables.xlsx
