# Supplementary material for: Reactivation of Multiple Fetal miRNAs in Lung Adenocarcinoma
Source: Cancers (Basel). 2021 May 29;13(11):2686. doi: 10.3390/cancers13112686 (PMC8199175; doi:10.3390/cancers13112686)
Supplement: Supplementary file 1 [file cancers-13-02686-s001.zip › Supplemental Tables.xlsx]

## Sheet: Table S1
Supplemental Table S1. Detailed information for the 219 novel miRNA candidates predicted in the BCWH cohort.
	Working ID	5p and 3p Sequences (5p_3p)	Genomic Location	miRMaster Probability†	novoMiRank Score‡	% ANL with >1 RPM⁰	% LUAD with >1 RPM⁰	% FL with >1 RPM⁰	Predicted in TCGA Cohort
	LUAD-nov-miR-1	CUCAGGACUGGGUCAUUCUGUU_CAGUGGGGCCUGGUCCCGAGCG	chr1+:43600468-43600528	0.552015	1.13307	0	0.222222	0	yes
	LUAD-nov-miR-2	CAGGGGAGAUACCAUGAUCAUG_AUGGUCGCGGCUUAUCCAUUGC	chr1+:148522613-148522670	0.509401	0.734294	0.142857	0.333333	0	yes
	LUAD-nov-miR-3	GUGGUCCCAGCUACUGGGGAGG_AGCCCAGAAGCUGGAAACUGCAG	chr2+:69175501-69175566	0.503111	1.21898	0.896104	0.936508	1	yes
	LUAD-nov-miR-4	CGGCAGGCGGCCGUGAGUGGGU_CCACCGGCCGCCGCCGGG	chr2+:70086842-70086895	0.543936	1.92998	0.974026	0.904762	0.08	yes
	LUAD-nov-miR-5	UUGUGUCCAGUUGUUGGGGGAG_CCCUCAGCCACUGCUGACACCAGG	chr2+:111135385-111135446	0.504427	1.1655	0.012987	0.0952381	0.36	yes
	LUAD-nov-miR-6	ACUACACUUUCAGGGAUCAUUUCU_AAGUUUCUCUGAAAGUGUAGAGU	chr3-:32694174-32694237	0.704842	0.964682	1	1	1	yes
	LUAD-nov-miR-7	AAGGAGAUCUGAGAGCUGGAAGU_UUCCAGUUGCCAGAUCCUUCCAU	chr3+:97877673-97877733	0.5677	1.01961	0.025974	0.333333	0	yes
	LUAD-nov-miR-8	CUCCUGUCCAUCCUGGGGCUGGCC_CCACCGGGAUGGACAUGUGGA	chr3+:138010259-138010316	0.54957	1.57767	0.844156	0.111111	0.28	yes
	LUAD-nov-miR-9	AGAGCACUGAGUUAUAAUGCCA_GAAUUAUAACUCGGUGCUCUGU	chr3+:190182734-190182800	0.803249	0.86359	0	0.190476	0	yes
	LUAD-nov-miR-10	GAAACUUCUGGCCCCAUAGGA_CUACGUGACCAGAAGUUUCAG	chr4+:128550153-128550214	0.754692	0.852908	0.220779	0.142857	0	yes
	LUAD-nov-miR-11	GCUUUGUUGGUCAGGGUUUAC_UCACCCUGACCUACAAGUCGG	chr6+:41101996-41102054	0.772551	0.865454	0.519481	0.587302	0	yes
	LUAD-nov-miR-12	UUAUGCCUGUGACUGCUGUAG_UCAGCGUUUAUUUGGCAUGUCA	chr8+:15545840-15545898	0.761262	0.933275	0.0779221	0.190476	0.64	yes
	LUAD-nov-miR-13	AGGAAUGUAGAGUCAGAUUCA_ACUCUGGACUCUGAAUUCUGC	chr9+:115489101-115489152	0.529971	0.948155	0.961039	0.936508	0.92	yes
	LUAD-nov-miR-14	GGCGGUCUGAGCGUGCGGGCG_UCCGCUCCGCUCUGGACUGCGCG	chr10+:30434152-30434211	0.5598	1.71281	0.0519481	0.301587	0	yes
	LUAD-nov-miR-15	UCAGGUCUUCAGACUGUGGGG_CCCCUGGUUUGCAGGCCUUUUG	chr10+:92864753-92864810	0.559378	1.0626	0.233766	0.31746	0.36	yes
	LUAD-nov-miR-16	CUAUGCCUUCGGGGCUCAUUUCU_AAGUUUCUCUGAACGUGUGGAG	chr10+:119068182-119068243	0.610341	0.848318	0.974026	0.952381	0.84	yes
	LUAD-nov-miR-17	CUACACUUUCAGAGAUUAUUU_AAGUUUCUCUGAAUGUGUAGAA	chr11+:16745130-16745195	0.542404	1.13615	1	0.952381	0.92	yes
	LUAD-nov-miR-18	UACCCUGACUGUCCCUCUGUAG_CUGUUGGGACAGUCAGUUGGUAUG	chr11+:66627123-66627186	0.579378	0.908927	0.103896	0.428571	0	yes
	LUAD-nov-miR-19	CUGGAUGACCCUGACAAGCUGU_AGCUUGUCAAGAUCAUCCAGCU	chr11+:69382653-69382740	0.617957	0.925298	0.298701	0.365079	0.24	yes
	LUAD-nov-miR-20	ACUUGGAGGUCUCUGCCCAUA_UGGGCAAAGAACUCCAAGUGC	chr11+:133142847-133142898	0.619453	1.03967	0	0.190476	0	yes
	LUAD-nov-miR-21	CUAGCACUCUGACCUAGCAGUC_CUGUUACGGUCCAGGGCAAGGU	chr12+:69348384-69348467	0.536829	0.917675	0.103896	0.253968	0	yes
	LUAD-nov-miR-22	UUGUUCUCAGGGCCAUGCAUGA_UUGCGUGAACCUGAGAAUGAGC	chr12+:116384895-116384954	0.841141	0.722783	0.012987	0.349206	0	yes
	LUAD-nov-miR-23	UUUGAAAUGGUUUGAGGCCUUGC_AAGGUUAUAGAAAUUUCAGACA	chr12+:123616776-123616837	0.636494	0.762532	0.012987	0.238095	0.04	yes
	LUAD-nov-miR-24	GGCGGCCUGUCCCCAGUGC_GAUGGGGACAGCCGCCCC	chr13+:35530337-35530399	0.502023	1.82624	0.311688	0.52381	0.08	yes
	LUAD-nov-miR-25	ACUGUACUUUCAGGGAUCAUUU_AUUUCUCUGAAUGUGUAGAGC	chr14+:63659122-63659185	0.516374	0.865203	0.025974	0.0793651	0.28	yes
	LUAD-nov-miR-26	UUGCAAGCAACACUCUGUGGCAG_GACACAAUUUGAGCUUGCUAUA	chr14+:103337845-103337905	0.550304	0.790265	0.337662	0.904762	0.8	yes
	LUAD-nov-miR-27	UGGGGCUGUGUCACUGUGGGU_UCACAGUGACACGAGCCCCCAC	chr14+:105907193-105907262	0.646674	1.28928	0.012987	0.238095	0	yes
	LUAD-nov-miR-28	UUUCCAGCCUCCUGGGUAAAGG_CUUGCUUGGGACUCUGGACGCA	chr15+:49155876-49155932	0.655762	0.825523	0.350649	0.222222	0.2	yes
	LUAD-nov-miR-29	AGCUUGUCGGAUGUGCAGAUUU_AUCUGCAUGUUCACAGGCCCC	chr16+:12500703-12500775	0.562812	0.988311	0.428571	0.412698	0.04	yes
	LUAD-nov-miR-30	AAGCACUGCCUUUGAACCUGA_ACGGGCCAAGCAACAGUGCUAG	chr16-:58559869-58559931	0.535523	0.864931	0.038961	0.222222	0	yes
	LUAD-nov-miR-31	GCUCAUCUGUUGCCACCUUUAAU_UAAAGGUCAUCAGAUUAGCGG	chr16+:89231141-89231199	0.673938	0.86296	0	0.126984	0	yes
	LUAD-nov-miR-32	GAGGAGUAGGGUUGGGGUGUGUG_CUGCCCCUACUCUGAUCCCAGG	chr17+:4717830-4717888	0.546035	1.21571	0.558442	0.730159	0	yes
	LUAD-nov-miR-33	UGUCCCUGACCUGGGUAGAGUG_CUCAUAUCAGCCAGGGACAAA	chr17+:7574713-7574777	0.671427	0.963347	0.649351	1	0.48	yes
	LUAD-nov-miR-34*	UAUACUUUCAGGGAUCAUUUCU_AAGUUUCUCUGAACGUGUAGAGC	chr17+:19188021-19188082	0.715132	0.871834	1	1	1	yes
	LUAD-nov-miR-35	GGUCAUUCAGGAAGGAGACAGUC_CUUCCCUUCCUGAAGGGCCAG	chr17+:29592454-29592511	0.745408	0.923477	0	0.111111	0	yes
	LUAD-nov-miR-36	AGAGAUCCACAUCUGGCCUGUGU_AACGUGGCCAAUGUGAUCUGG	chr17+:59677126-59677177	0.598709	0.76668	0.220779	0.698413	0	yes
	LUAD-nov-miR-37	UCCCGCGGGUCUGUCUCUUGC_CGGAACAGAUCCGGGGACU	chr19+:48965321-48965376	0.546142	1.15932	0.25974	0.904762	0.76	yes
	LUAD-nov-miR-38	UUUGAUUGGCCAGUGGACAGCG_CUGGGGCGCUGGCCAAUCGGUUG	chr20+:18507839-18507898	0.627484	1.17375	0.805195	0.698413	0.16	yes
	LUAD-nov-miR-39	CACUGCCAGUGGAGAUGGGCG_CUCAUUUCACCUGCGCUGUGGA	chr20+:58910691-58910747	0.530643	1.00198	0.116883	0.238095	0	yes
	LUAD-nov-miR-40	UCAGGAUCAGGAUCUGCAGAGU_UCUGCAGAUCCUGGUCCUAGUA	chr21+:32730987-32731044	0.818418	0.723957	0.974026	0.349206	0.56	yes
	LUAD-nov-miR-41	CUCCCAGAUGUUAGCAACUAG_AGAUGUUAGCAUCUGGCACUA	chr21+:33551787-33551842	0.622731	0.828855	0.883117	0.365079	0	yes
	LUAD-nov-miR-42	UUGCUCAGAGUUUCACGGAAA_UGCAUGAAACUCUGAGCAAGA	chr21+:35451979-35452031	0.616101	0.860517	0.597403	0.0634921	0	yes
	LUAD-nov-miR-43	CCACCACGCCUGGCCUAAGAGU_UUGAGGUCGGACAUGGUGGCU	chr22-:40956705-40956768	0.73726	0.859007	0.220779	0.015873	0.04	yes
	LUAD-nov-miR-44	AUCCUAGCUUGCCUGAGACUGU_AGUCCUAGACACACUGGGAUGU	chrX+:7187376-7187444	0.62605	0.828048	0.12987	0.0952381	0.04	yes
	LUAD-nov-miR-45	GCCCCUUUUGCCCUGAUCAGAUGU_AUCUGACUGGGCAACAUGGCAA	chr1+:9100773-9100836	0.501544	0.897223	0.012987	0.190476	0.24	no
	LUAD-nov-miR-46	CUGUAUUAAGGCUUUUCCGUCC_CUGGGAGAGCUCUUGAUCUGCAGGU	chr1+:22528146-22528206	0.586155	0.873843	0	0.142857	0.08	no
	LUAD-nov-miR-47	UGUAGCUGUACACUAAGGGAGU_UCCCUUAGUGUACAGCUACAAA	chr1-:27876157-27876206	0.690456	0.985103	0	0.190476	0	no
	LUAD-nov-miR-48	GUAGCUGUACACUAAGGGAAU_UCCCUUAGUGUACAGCUACAA	chr1+:27876160-27876207	0.514101	1.17676	0	0.174603	0	no
	LUAD-nov-miR-49	GGGCUCCUUUUUGACCACAGCAG_CUGCAGCUUCGAUAAGGGCCAA	chr1+:28580995-28581053	0.542508	0.805958	0.441558	0.888889	0.24	no
	LUAD-nov-miR-50	GCUUGAGCCAGUGAGGCAGAG_GCCUCCUGGGUUCAAGCGAUUCU	chr1-:32083778-32083848	0.638946	1.11966	0.246753	0.730159	1	no
	LUAD-nov-miR-51	GAGCCGGAGCGGCGGCGGCGGCAGC_CGGCGGCGGCGCGGGCUCCGGCACCG	chr1+:41361480-41361540	0.522502	2.16076	0.285714	0.365079	0.2	no
	LUAD-nov-miR-52	GCCCAGGCUGGAGUGCAGUGG_UACAGCCUCGACCUCCUGGGCU	chr1+:54844694-54844752	0.535457	1.13188	0.467532	0.904762	0.88	no
	LUAD-nov-miR-53	GGGCCUGGUGGUCCAGGAUUA_GUCCCAUUGGAGUUCCAGGCCCUG	chr1+:77960353-77960416	0.500498	1.19139	0.0649351	0.428571	0	no
	LUAD-nov-miR-54	UCCCAUUGGAGUUCCAGGCCCUG_GGGCCUGGGACACCAUGGGGCC	chr1+:77960394-77960458	0.55261	1.44061	0.0649351	0.428571	0	no
	LUAD-nov-miR-55	ACUGACCCAGAGUCUCAAG_UGAGACUCUGGGUCAGUCU	chr1-:95154838-95154892	0.506969	1.07831	0.155844	0.031746	0.04	no
	LUAD-nov-miR-56	GACUGACCCAGAGUCUCAAG_UGAGACUCUGGGUCAGUCUA	chr1+:95154839-95154895	0.588989	1.06154	0.155844	0.031746	0.04	no
	LUAD-nov-miR-57	UGGAUGGGAUCGGAGCUCUAGA_CUCUGGCCCCAUCUGCCUCUAA	chr1+:149928394-149928455	0.686594	0.834608	0.103896	0.285714	0.04	no
	LUAD-nov-miR-58	UGAACUUCUGGUAAGCAACGAC_CAUUGUUUACCUGAAAUUCAAA	chr1+:160342488-160342547	0.506712	1.02979	0	0.142857	0	no
	LUAD-nov-miR-59	GAGUAGAGUGUGACUGUUCUGG_AAACGUCUCCUCCUGCCUCAG	chr1+:168179409-168179468	0.647022	0.913138	0.012987	0.142857	0.24	no
	LUAD-nov-miR-60	AGAGGCUUUACCAACAGAUUCU_CAUCUGUUGGUAGAGCCUCUCU	chr1+:221813953-221814017	0.817025	0.902226	0	0.15873	0	no
	LUAD-nov-miR-61	UCAGGCCUCUGAGCCCAAGCC_CUUGUGCCCAGAUGGCCUGAAG	chr1+:221965926-221965989	0.644066	1.12249	0	0.142857	0	no
	LUAD-nov-miR-62	CGGUGGCCGUGGCGGCGGCAAGA_UCCCUCCGCUUCGGCGACCGAG	chr1+:235328088-235328147	0.518922	1.46697	0	0.285714	0	no
	LUAD-nov-miR-63	CUCCACACACAAGCAUACAUA_AUAUGUGUGUGUGUGUGUGUG	chr1+:247194460-247194517	0.598328	1.44969	0.0649351	0.634921	0.6	no
	LUAD-nov-miR-64	ACUGUGCAACCCACUUCAGUGCCAG_GGCAAUGGUUCGGGGACACAGUUU	chr2+:10446715-10446785	0.500396	1.27756	0.0649351	0.904762	0.48	no
	LUAD-nov-miR-65	AUUUCUGAAUUCUACCAGCUCC_CUCUGGUAGAAUUCAGCUGUGA	chr2+:19280479-19280531	0.571764	0.906399	0	0	0.16	no
	LUAD-nov-miR-66	CCAGCUAUUUAGGAGGCUGAGGC_CUCAGCCUCCCGAGUAGCUGGGA	chr2-:20226889-20226978	0.500009	1.53346	0.961039	1	1	no
	LUAD-nov-miR-67	AACUUGGAGGUCGAGUCUGCAGU_UGCACUCCAUCCUAGGUGAC	chr2+:62141990-62142051	0.536222	0.80742	0	0.0793651	0.36	no
	LUAD-nov-miR-68	AGCCCAGAAGCUGGAAACUGCAG_UGCACUCUAGCCUGGGCAACAG	chr2+:69175544-69175607	0.627586	0.953416	0.883117	0.984127	1	no
	LUAD-nov-miR-69	GGGCAGAUCACCUGGGGUCAG_CUGGCCAACAUGGUGAAACCC	chr2+:123175270-123175333	0.545619	1.10565	0.805195	0.904762	0.96	no
	LUAD-nov-miR-70	CUAUACUUUCAGGGAUCAUUUCU_AAGUUUCUCCGAAAGUGUAGAG	chr2+:169816283-169816344	0.765467	0.81534	0.116883	0.15873	0.04	no
	LUAD-nov-miR-71	AUUCCAGGUGUUCCAGGAGCUA_AAGGAUGGAUCACCUGGAGAAC	chr2+:188994736-188994793	0.546103	0.822103	0	0.0793651	0.2	no
	LUAD-nov-miR-72	UCUUUCAGAUGGUUCUCUAGA_UAGAGAACCAUCUGAAAGGAC	chr2+:218040994-218041045	0.751625	0.990015	0.0519481	0.238095	0	no
	LUAD-nov-miR-73	ACUUACAGGCACGAGUCACCGC_GGUGGCUCACGCCUGUAAUCCCA	chr2+:227834635-227834724	0.511603	1.26244	0.0649351	0.571429	0.68	no
	LUAD-nov-miR-74	GCGGGGCUGGCCGUGGACUGUGU_AUGGUCCACGCCCUCGUGG	chr2+:241570166-241570226	0.595066	1.57851	0.0909091	0.428571	0.36	no
	LUAD-nov-miR-75	AGAUGAGCGUGGGACACCUGA_AGGUGGCCAUGCCCUAUCAGU	chr3+:9892986-9893045	0.621748	0.830083	0	0.126984	0	no
	LUAD-nov-miR-76	CUGAAGGAACACACUGAGUGC_GCUCAGUGGGUUCCAGCAGUU	chr3+:12898370-12898431	0.547654	1.10295	0.0909091	0.222222	0	no
	LUAD-nov-miR-77	CACUUUGGAACUCAGGACUGC_ACUUAAUCCUGGGUGACAGAGUGAG	chr3+:19982682-19982751	0.50567	0.993822	0	0.047619	0.16	no
	LUAD-nov-miR-78	CUAAAGUGAAGCUGGGUGCGGU_CUGUAAUCCCAGCACUUUGGGA	chr3+:36978031-36978083	0.58001	0.900185	0.506494	0.809524	0.8	no
	LUAD-nov-miR-79	CUGUAGUCCCAGCUACUCAGGAG_CUUGAGUCUGGGAGUUCAAGGU	chr3+:38540186-38540248	0.676698	0.891116	0.662338	1	1	no
	LUAD-nov-miR-80	GAUUCCCAAGGAGGGCAGGCA_CCUGUCCCACUCUGGGAAUCUG	chr3+:122973706-122973760	0.524197	1.07038	0	0.142857	0.12	no
	LUAD-nov-miR-81	GGCAGGAGCUAUAUGGAUGGG_CAUCCACCUAUGUCUUCUGCAGC	chr3+:148883554-148883613	0.558851	1.05151	0.311688	0	0	no
	LUAD-nov-miR-82	ACAAAUGGAGAAAGUGCUGUAGU_UCCAGCAGUCUUCCUUUGAUUA	chr3+:150568262-150568322	0.526884	1.00882	0.181818	0.365079	0.64	no
	LUAD-nov-miR-83	UGAAUUUUUGUUUGUGACCUGUG_CAGGUCACAAACAAAAAUUCAAU	chr3+:160401195-160401248	0.513753	1.27901	0.25974	0.238095	0.68	no
	LUAD-nov-miR-84	AAAGCAGGAUUCAGACUACAAU_GUUGUCGUUCCCCCUGCUUAAA	chr3+:186787299-186787360	0.510876	0.772047	0	0.380952	0	no
	LUAD-nov-miR-85	AAAGAGCACUGAGUUAUAAUGC_AUUAUAACUCGGUGCUCUGUCU	chr3+:190182732-190182802	0.669886	1.05139	0	0.190476	0	no
	LUAD-nov-miR-86	CCCUUAACACCUCGGCACAGAG_CUCUGUGUGUGGUUUAAGUAA	chr4+:7032671-7032737	0.604795	0.9957	0	0.174603	0	no
	LUAD-nov-miR-87	CUGGGCACAUUAGAAUCAGCUA_GCUUAGUUCCAACAUGCCCAGUU	chr4+:8363179-8363237	0.565184	0.862534	0.181818	0.142857	0	no
	LUAD-nov-miR-88	CUCUUGUUUAUUGUUCAUGACA_UCAUGAACAAUAAACAAGAGUU	chr4+:25659503-25659566	0.594733	1.251	0.038961	0.142857	0	no
	LUAD-nov-miR-89	CCUGUGUCCAUGUGUUCUCAUUGU_AGUGAGAACAUGUGGCAUUUGGUU	chr4+:42754327-42754390	0.644486	1.15732	0.116883	0.349206	0.6	no
	LUAD-nov-miR-90	CCCUUUCCUGUGCCCUUUUAAG_UAAGAGGCUAACACAGAAGGGUA	chr4+:52713240-52713299	0.509733	0.944969	0.012987	0.269841	0.12	no
	LUAD-nov-miR-91	CGUUGCCAGGCUGGACUUGAAC_UCAAGUCUAACCUGGCAACAUA	chr4+:74983895-74983980	0.623459	0.997191	0.0779221	0.190476	0.48	no
	LUAD-nov-miR-92	UCUGGGCCUGGGACAGAGGAG_CCUUUGUCACAGGUCACCAGGGU	chr4+:77048490-77048551	0.674072	0.898997	0.155844	0.15873	0	no
	LUAD-nov-miR-93	CCCAGGCUGGAGUGCAAUGGC_CCACCACUGAUCAGCAUGGGAA	chr4+:84687747-84687804	0.586052	1.07978	0.402597	0.619048	0.4	no
	LUAD-nov-miR-94	UGUGGGGGAUUGAGGGUCUGUG_CAUCCAAUCAAACUCCCCACAAU	chr4+:94676697-94676753	0.577383	1.19346	0.272727	0.587302	0.04	no
	LUAD-nov-miR-95	UCUCAAAGAUUAAGCCAGAGG_ACUGGUUUAGCUGCUUGAGUCU	chr4+:121080448-121080507	0.517323	0.978231	0.142857	0.460317	0	no
	LUAD-nov-miR-96	GCUCUACACUUUCAGAGAAACUU_GUGAUCCCUGAAAGUAGAGUCU	chr4+:159507392-159507457	0.803353	0.749415	0.987013	0.984127	1	no
	LUAD-nov-miR-97	GCUAGUCAAGUCAAGCAGUGGGA_CCACUGCACUUGUGCCAGCCU	chr5+:64722491-64722545	0.511505	1.12293	0.987013	0.984127	1	no
	LUAD-nov-miR-98	GCAUCUAGAGGUAGAAACCUUAGC_CCAGGUCUGUCAAAUAGAUGCAU	chr5-:106546665-106546728	0.567332	1.04484	0.532468	0.984127	0.56	no
	LUAD-nov-miR-99	UUUGCACCUCUGAGAGUGGAAU_UCCUAGUCUGGGUGCAAAC	chr5+:139278918-139278975	0.603819	0.630747	0	0.190476	0	no
	LUAD-nov-miR-100	UUCCAGCAGUAGUCAGCCAUCCGGA_GUGAUGGUGUUACACUGCUGGGAGAG	chr5+:173020727-173020790	0.538796	1.04766	0.103896	0.603175	0.08	no
	LUAD-nov-miR-101	UGUCCAUGGGCUUCUCUGAUGAA_CAUCGGAGCGGCUCUGGACACC	chr5+:179836475-179836560	0.514984	1.28085	0.116883	0.396825	0	no
	LUAD-nov-miR-102	CCUAGGAUUUGAAGCUGCAGUGAGUU_CCACUGCACUCCAACCUGGGUG	chr6+:1190051-1190107	0.533032	0.959124	0.233766	0.428571	0.68	no
	LUAD-nov-miR-103	CUGUAACUCCUGACUUCAGGUUUGG_UUGCCUGAGCUCAGGAGUUUGAGAC	chr6+:10727557-10727624	0.620903	1.07337	0.155844	0.634921	0.88	no
	LUAD-nov-miR-104	CCGGUCCGUUUCUCAGGCAGA_UGCCUCGGAGAAAGGACCCAAGGCU	chr6+:31827225-31827283	0.603582	1.11644	0	0.111111	0	no
	LUAD-nov-miR-105	AGGGCAGACUCUGAGACAGAA_CUGCUUCAGAGCCUCCCCACC	chr6+:44005336-44005388	0.559725	1.20025	0	0.111111	0	no
	LUAD-nov-miR-106	CUAUACUUUCAGGGAUCAUUUC_AAGUUUCUCUGAACGUGUAGAG	chr6-:68665180-68665241	0.726858	0.841441	1	1	1	no
	LUAD-nov-miR-107	UCCAUCUGCUGGUUUCUCUUCAGU_CACAGAGAAACCAGAGAGGGGAG	chr6+:89288176-89288234	0.534689	1.19283	0	0.111111	0	no
	LUAD-nov-miR-108	UACCCUGGCUGGAGUGUAGCGGU_UGCACCCUCCAUCUCCUGGGCUCA	chr6+:110884472-110884533	0.542283	1.1783	0.012987	0.0634921	0.52	no
	LUAD-nov-miR-109	AAGCCAUGUUACGAGCCUUAAG_UAAGGUCCCUGAGAAUGGCUAUA	chr6+:132817287-132817345	0.637609	0.768471	0.220779	0.952381	0.56	no
	LUAD-nov-miR-110	CAAUCUCGGCUCACUGCAAGAU_CUUGCAGUGAGCCGAGAUCGUG	chr6+:140776596-140776648	0.739773	0.952667	0.987013	1	1	no
	LUAD-nov-miR-111	CCGGUAUCUCAAGGGACUUCAG_GCAGUCCCAUUAGAUGCUGGCG	chr6+:158772370-158772434	0.78889	0.705655	0	0.142857	0	no
	LUAD-nov-miR-112	ACGUGGAUGAGCUGCGUCUCCUG_AGUUCCGCAGCUCCAUCGUCU	chr7+:2256941-2257007	0.523604	1.0526	0.38961	0.365079	0	no
	LUAD-nov-miR-113	AAAAGUCUGUAAGUCUGAUAUC_UAACAGACUUAUGGACUUUUGG	chr7+:41807881-41807934	0.665868	1.0897	0.116883	0	0	no
	LUAD-nov-miR-114	CCAAAAUGCUGAGAUUAGGCU_CCUGUAAUCCCAGCACUUUGGGA	chr7-:74704549-74704609	0.686313	0.896462	0.571429	0.904762	0.96	no
	LUAD-nov-miR-115	AGCUCCUUCUGGAAGCCUUUCC_AAAGGAUUCAGUCGGAGCUCC	chr7+:99629409-99629468	0.601635	0.833165	0.012987	0.142857	0	no
	LUAD-nov-miR-116	CCCGGGAGGUGGAGGUUGCAGC_CUGCACUCCAGCCUGGGCGACA	chr7+:100027218-100027278	0.560986	0.99979	1	1	1	no
	LUAD-nov-miR-117	AUGGGAUUUCAUCACCAGGUGA_ACCCAGUAAUGAGUUCCCAGAG	chr7+:135163744-135163799	0.624695	0.769423	0.038961	0.365079	0	no
	LUAD-nov-miR-118	AAUUACAGAUUGUCUCAGAGA_UCUCGGACAAGCUGUAGGUCC	chr7-:139044099-139044157	0.652666	1.00541	0.324675	0.349206	0	no
	LUAD-nov-miR-119	CUACAGCUUGUCCGAGAGAGUA_UCUCUGAGACAAUCUGUAAUU	chr7+:139044103-139044157	0.649197	0.834703	0.987013	0.984127	1	no
	LUAD-nov-miR-120	CUGUGGGGCUUGGUCAUUCCCUGGGU_UCAGCCCGGAUGAUCCUAUAGUU	chr8+:9140909-9140967	0.51421	0.948874	0.0519481	0.190476	0	no
	LUAD-nov-miR-121	GCCCAGGAGUUCAAGGCUGCAGUG_CUACAGCCUGAGCAACUGAGCAA	chr8+:11180828-11180895	0.694653	1.0213	0	0.190476	0.36	no
	LUAD-nov-miR-122	CUUCCGUGGGAUUCUGACUUA_GGUCAUAAUCCCACAGAUAGU	chr8+:46040271-46040321	0.565581	0.979266	0.987013	0.984127	0.92	no
	LUAD-nov-miR-123	UCCCUAGUCUACUGGAGGAUAA_AUCCUCCAGUAGGCUGGGGAAC	chr8+:98393667-98393729	0.82179	0.99915	0.025974	0.142857	0.6	no
	LUAD-nov-miR-124	CUAUACUUUCAGGGAUCAUUUCU_AAGUUUCUCUGAACGUGUAAAG	chr8+:99292975-99293036	0.65204	0.873873	1	0.984127	0.92	no
	LUAD-nov-miR-125	GUCGGCGAACUCGGUGAUGGAGA_UCCAGUGCCGAGCGGUCGAUGA	chr8+:143917119-143917183	0.502061	1.15005	0.38961	0.492063	0	no
	LUAD-nov-miR-126	AAGCUGACCACUGUAGAGUGG_ACUCUACAGUGGACAGCUUUU	chr9+:32456307-32456370	0.760274	1.06427	0.688312	0.714286	0.24	no
	LUAD-nov-miR-127	ACUAUACUUUCAGGGAUCAUUUCU_AAGUUUCUCUGAACGUGUAGAGC	chr9+:88374272-88374335	0.730767	0.883891	1	1	1	no
	LUAD-nov-miR-128	CCUGUAGUCCCAGCUACUCCAGAG_CCCGGGAGGUCGAGACUACAG	chr9+:96470183-96470251	0.523253	1.25054	0.207792	0.952381	0.8	no
	LUAD-nov-miR-129	AGGAAGGGCUGAAUACAGAAUCCCA_AGAUUCUGAAUUCGGCUCCCAAG	chr9+:106926812-106926870	0.552983	1.04339	0	0.52381	0	no
	LUAD-nov-miR-130	CGCCGGCUGCGAGUGGCCGCAGGCGG_GCCGCCGCCGCCGCCGCGCGCU	chr9+:109320652-109320722	0.586493	2.28251	0.987013	0.968254	1	no
	LUAD-nov-miR-131	AUGUUCAUGGACUGGAAGACUU_AGUCUUUCAGUCCAUGAACAU	chr9-:114045812-114045869	0.80624	0.964887	0.0909091	0.0952381	0.44	no
	LUAD-nov-miR-132	AUGUUCAUGGACUGAAAGACUU_AGUCUUCCAGUCCAUGAACAU	chr9+:114045812-114045869	0.834442	0.853594	0.545455	0.428571	1	no
	LUAD-nov-miR-133	GGGAGGAUUGCUUGAGCCCAGG_CUAGGCAACAUAGCGACACUCCA	chr9+:127710044-127710102	0.50123	1.02349	0.012987	0.301587	0.52	no
	LUAD-nov-miR-134	GGGGCCCUGGCCUGGAUCCAUG_UGGACACUGACCAGGACCCCCC	chr9+:136671483-136671541	0.590468	1.20697	0.844156	0.746032	0.64	no
	LUAD-nov-miR-135	UGCACUAAGUAUAUGCCAAGC_UUGGCAUACACUUAGUGCGUG	chr10+:10925393-10925446	0.781721	0.91213	0	0	0.16	no
	LUAD-nov-miR-136	CAGAAAUGCUUGGAAAGGUUU_UCCAUUUCCGAGCAUUUCUGAG	chr10+:34397112-34397172	0.711497	0.874108	0.116883	0	0	no
	LUAD-nov-miR-137	GCCCAGGCUGGAGUGCAGUGG_GCAACCUCUACCUCCUGGGUAC	chr10-:49965139-49965198	0.514122	1.09501	0.454545	0.936508	0.8	no
	LUAD-nov-miR-138	UCUUCUGAGUACAGCAGCCAGA_UGGCUGCUGUACUCAGAGGAGU	chr10+:54691547-54691605	0.855324	0.95686	0	0	0.28	no
	LUAD-nov-miR-139	ACUUACUCUUGUAAUCCUAGCG_CUUGAUUCCAGGAGUUUGAGA	chr10+:68729576-68729632	0.51409	0.722363	0	0.238095	0.32	no
	LUAD-nov-miR-140	UUUCCUGUCUUGCUGAGCUGGCUU_GUCCGCUCAGACCAGACGGGGCA	chr10+:72319487-72319551	0.63356	1.16717	0.116883	0.047619	0	no
	LUAD-nov-miR-141	ACCCAGGAGGUGGAGCUUGCAGUAA_ACUGCACCUCCAACCUGGGCAC	chr10+:73141433-73141493	0.625697	1.1495	0	0.142857	0.36	no
	LUAD-nov-miR-142	CUAUGCUUUCAGGGAUCAUUUCU_AAGUUUCUCUGAACGUGUAAAG	chr10+:87050250-87050311	0.69621	0.795375	0.909091	0.968254	0.8	no
	LUAD-nov-miR-143	UCCAUAUCCCAACCUGUCAGAGU_UCUGCAGGCUGGGAUCUGGGAU	chr10+:89197657-89197715	0.823616	0.864757	0	0.142857	0	no
	LUAD-nov-miR-144	AAGAUAGAUUGCCAGAGGCUGU_GGCCUUUGCCACAGACUGUCUUCC	chr10+:120890577-120890642	0.591144	0.86732	0.025974	0.285714	0	no
	LUAD-nov-miR-145	ACAGCGGGCAGAGGGCCACAU_UUGGGCCUCUCUCCACUGUAG	chr11+:404471-404533	0.573343	1.13623	0	0.111111	0	no
	LUAD-nov-miR-146	UCUCUCGGUCCAGUUCCCCAGUA_CUGGAGUCCCAUCUGGACCGGGG	chr11+:6640965-6641026	0.526714	1.12907	0.493506	0.015873	0	no
	LUAD-nov-miR-147	UCCUGAGACCCAGCUGGUCAGUCCA_CCAGCUGUGGUCUUCCCAGGAGG	chr11+:57309206-57309263	0.706882	1.32111	0	0	0.28	no
	LUAD-nov-miR-148	GCAUGACUGCAGUCCCAGAUUCCU_GAGUUCUGGGCUGUAGUGUGC	chr11-:59214606-59214684	0.572351	1.22257	1	1	1	no
	LUAD-nov-miR-149	GACUUUGGGGCCUUUCAAGUG_CUUGGGGGCCUUGAAGUGCAU	chr11+:62528609-62528674	0.60669	0.852172	0	0.111111	0	no
	LUAD-nov-miR-150	GGGGAGGAACUUAAAGCCACG_GGGCUCUAAGUCCUUCCAGUU	chr11+:65961441-65961498	0.610443	0.933826	0.0649351	0.365079	0	no
	LUAD-nov-miR-151	GUAAAUGAAGUAAAAUACAUG_UGUAUUCUACUUCAUUUAUCC	chr11+:92645917-92645974	0.573328	1.42519	0	0	0.28	no
	LUAD-nov-miR-152	UCUCCUCAGGAAAACAUAGCAC_GCUAUGGCUUCCUAUAGAGAAC	chr11+:93730520-93730577	0.523234	1.01898	0.220779	0.84127	0.32	no
	LUAD-nov-miR-153	UAUGGUCAUGUCCACAGCAAA_AAAGCCUUGGUAAUGACCAUU	chr11+:93731043-93731101	0.554691	0.939784	0.896104	0.936508	0.28	no
	LUAD-nov-miR-154	UCAGAGGCUGAAUUCCCAGUGA_UUCGCUGGGAAUUCAGCCUCUGC	chr11+:100970872-100970933	0.802119	0.967902	0.012987	0.333333	0.04	no
	LUAD-nov-miR-155	CCAGCCAGUGCUAUGUGUCCAAGG_GUGCACACAUGCAAGAGGCUGGAA	chr11+:128701745-128701819	0.516743	1.13905	0.0779221	0.285714	0	no
	LUAD-nov-miR-156	AAGGUCUGUAAUCUUGGUGGGC_UCACUGUAAGGGCAGACCAACA	chr12+:6510292-6510354	0.750041	0.738028	0.012987	0.15873	0.28	no
	LUAD-nov-miR-157	AGCAUUGUUUUAGGAUGUGGUAAU_UACUAUGUUCAGAGCAGUCAAGU	chr12+:24176907-24176966	0.542712	0.987781	0.103896	0.539683	0.12	no
	LUAD-nov-miR-158	AAGACUAGUGUGAGCCCUCUG_GAGGGCUCCUUGGUCUAGU	chr12+:30851228-30851289	0.656534	1.13492	0.0519481	0.539683	0.68	no
	LUAD-nov-miR-159	AGCUGCCAGGAAAUCAGAGCCA_CUCUGAUUCAGCAGUGGCAGUG	chr12+:46188372-46188433	0.721327	0.761538	0.142857	0.396825	0	no
	LUAD-nov-miR-160	GUUGCCCAGGCUGGAGUGCAG_CUGUAGCUUCAACCUCCGGGG	chr12+:51353786-51353845	0.640604	0.982739	0.493506	0.920635	0.92	no
	LUAD-nov-miR-161	AUUUCUAAUAUCACAGUUGGUG_CUACACUGUGACGUUAGGAGUAA	chr12+:79463325-79463384	0.852237	0.739988	0.103896	0.015873	0	no
	LUAD-nov-miR-162	AACGUAAUUGCAGGUUUUACC_GGCAAAAACCGCAAUUACAUU	chr12+:105661821-105661874	0.722479	1.06358	0.012987	0.126984	0.08	no
	LUAD-nov-miR-163	CUGUAGUCCCAGCUACUCCAGAG_CUGGAGGUUGAGACUGCAGUU	chr12-:121393535-121393604	0.692161	1.17683	0.194805	0.952381	0.72	no
	LUAD-nov-miR-164	UGUUGGCCAGGCUGGUCUCAAA_UCCACCAGCUUUGGCCUCCCAA	chr12+:121922311-121922371	0.594622	0.87	0.766234	0.952381	1	no
	LUAD-nov-miR-165*	CAGAAGCCUGGCUUGUCAGAA_CUGGCAUACCAGAUUUCUGGG	chr12+:122695928-122695985	0.739501	0.779319	0.454545	0.634921	0.04	no
	LUAD-nov-miR-166	UCCUCAGCCUUACUCCAGGGACUU_GUGCUCUGGCAUUGCCUGAGGAUA	chr12+:132031226-132031288	0.624853	1.0397	0.012987	0.238095	0.12	no
	LUAD-nov-miR-167*	CACUCUUUCUGUAGUAUCUGG_UCAGGUCUAUGGGGAGAAAGG	chr13+:16849187-16849249	0.514853	1.08819	0	0.142857	0	no
	LUAD-nov-miR-168	AGAGUAGCCACUAGCCACAUGU_AUGUGCCUAGUGGCUGCUGUCU	chr13+:26685334-26685399	0.762381	0.970783	0	0	0.28	no
	LUAD-nov-miR-169	UGUAGUGGUUAGGACUCUGGA_CAGAUCCUGAGUCUGCUUCUUACU	chr13-:43246255-43246316	0.521215	0.907056	0.25974	0.301587	0.6	no
	LUAD-nov-miR-170	GCAGAGCAGCUGCGGACCUCCA_GGGAUCCAACAGCUGCUCUGUGA	chr14+:22978187-22978242	0.579158	1.21541	0.194805	0.15873	0.04	no
	LUAD-nov-miR-171	GCCACCAGGUUGGAGUGCAGU_CACUCCAGCCUGGAUGACAGAG	chr14-:54409810-54409872	0.697331	0.92054	0.623377	0.968254	1	no
	LUAD-nov-miR-172	UCUGUCAUCCAGGCUGGAGUGC_ACUCCAACCUGGUGGCAGAGC	chr14+:54409811-54409877	0.708962	1.08674	0.0779221	0.571429	0.6	no
	LUAD-nov-miR-173	AUCUGUAGUCUUGGAGCCGCACA_CUCGAGCACACCAGACUUGCAGAAAA	chr14-:95533566-95533628	0.55842	0.909947	0.142857	0.301587	0.24	no
	LUAD-nov-miR-174	UCGGUGGACCUCAGAACAUGU_AUGUCUGCGGACCACCCACC	chr14+:101039852-101039908	0.509539	1.13999	0	0.0952381	0.2	no
	LUAD-nov-miR-175	CCCAACAGGUUGAGACUGCAGUGA_ACUGCAUGCCAGCCUGGGCGAC	chr14+:101929499-101929558	0.548959	1.03903	0.025974	0.380952	0.36	no
	LUAD-nov-miR-176	GUCAUGCAGGAGGUGGAGACCG_CUCUCCACCGCCUGCAGCAG	chr14+:102039162-102039223	0.59424	1.21457	0	0.142857	0	no
	LUAD-nov-miR-177	UGGGGCUGUGUCACUGUGGGC_UCACAGUGACACGAGCCCCCAC	chr14+:105916808-105916877	0.631152	1.27123	0	0.126984	0	no
	LUAD-nov-miR-178	CCCAGAGGUGGAGGUUGCAGUG_CUGCACUACAUCCAGCCUGGGCA	chr15+:51628920-51628980	0.734906	0.873543	0	0.269841	0.48	no
	LUAD-nov-miR-179	GACUUCCAGUCUAGUCUGGGCA_CCGAGGCUGGACUCGAACUCCU	chr15+:61505795-61505860	0.777855	0.95194	0	0.126984	0.28	no
	LUAD-nov-miR-180	UGAGACAGGGUCUCGCUCUGUU_CAGUGUCGGGAUCAUAGCUCACU	chr15+:62060960-62061019	0.618284	0.739334	0	0.031746	0.2	no
	LUAD-nov-miR-181	GGGCUGAACCUAGAAUUCUUU_AGAAUUCUAGGUUCAGCCCUC	chr15+:66635177-66635237	0.859625	0.64943	0.103896	0	0	no
	LUAD-nov-miR-182	UCUGUGCAGGGGAGAAGGCCUAU_CCACCUCCUCCUCGGCGCAGACA	chr15+:66774452-66774512	0.629703	1.04652	0.220779	0.460317	0	no
	LUAD-nov-miR-183	CUAGUCCUAACCAAGCAUGUCU_ACUGCUUGAGCCCAGGACUACAU	chr15+:72237944-72238004	0.786565	0.755737	0	0	0.16	no
	LUAD-nov-miR-184	AGCCCGGUAGGUCAAGGAUGCAG_CUGCACUCCAGCCUGGGCAACA	chr15+:84801420-84801482	0.512874	0.906782	0.961039	1	1	no
	LUAD-nov-miR-185	AACAGGCUUGGAGUUCUAGGUU_CCUAGAGCGCCAGCCUGUUCA	chr16+:10528871-10528940	0.595915	1.01825	0.688312	0.142857	0	no
	LUAD-nov-miR-186	UCUGUUGCCCAGGCUGGAGUGC_AGCCUCGAAGUCCUGGGCUGGAGC	chr16+:15703622-15703691	0.584132	1.18708	0.454545	0.936508	0.96	no
	LUAD-nov-miR-187	GCUCCAGCCCGCACACCUCAGU_UGAGGCAUGGGAGCUGUGACUG	chr16+:48541227-48541296	0.521392	1.18053	0.116883	0.174603	0	no
	LUAD-nov-miR-188	AGCUCAUUCCACAGGCAAUCUG_GAAAUUGCCUGUGGAUUAU	chr17-:4223317-4223385	0.526054	0.992183	0.025974	0.126984	0	no
	LUAD-nov-miR-189	CAGAGUGCCUUCAGGACUGCAG_GACAGUUCCUGGGCUCUCCCGA	chr17+:8222476-8222532	0.678213	0.824969	0.103896	0.031746	0	no
	LUAD-nov-miR-190	UGUAUCACACCUGUGUGUUACA_UGUCACUCUUGUGUGUUGCAGA	chr17+:16450503-16450561	0.557429	0.868385	0	0.047619	0.16	no
	LUAD-nov-miR-191	ACUAUACUUUCAGGGAUCAUU_AAGUUUCUCUGAACGUGUAGAGC	chr17+:19061915-19061978	0.629374	0.938373	1	1	1	no
	LUAD-nov-miR-192	ACUAUACUUUCAGGGAUCAUUUCUA_AAGUUUCUCUGAACGUGUAGAGC	chr17-:19064070-19064133	0.657497	0.843169	1	1	1	no
	LUAD-nov-miR-193	AGGACUUCCAGUACAUUGACCGAGA_GGCAUCAAUGUGCGUGAGAAGUCAAAG	chr17+:19283439-19283503	0.567157	1.29195	0.168831	0.857143	0.4	no
	LUAD-nov-miR-194	UGUUGCAUGUUCAGGUCCGAUU_CCGGACCUCAGAGCCUGUUGCAGA	chr17+:28615158-28615219	0.686559	0.874048	0	0.68254	0	no
	LUAD-nov-miR-195	GCCCAGGCUGGAGUGCAGUGG_ACUGCAAGCUCCACCUCCCGGGUUU	chr17+:29536739-29536798	0.533397	1.22621	0.623377	0.968254	0.88	no
	LUAD-nov-miR-196	UGUCAUCCAAGCUGGAGUGCAGU_UCACUGCAGCCUUGACCUGGGAUC	chr17-:36834157-36834217	0.582656	0.876737	0.935065	0.349206	0.44	no
	LUAD-nov-miR-197	CUACCUGCAGCCGAGGAUUCA_CAUCCUGGCUGUACAGGUAUUC	chr17+:37259416-37259479	0.657318	0.8232	0	0.126984	0	no
	LUAD-nov-miR-198	UCAAAUUGCUGGGAUUAGGCCGGGC_CUGUAAUCCCAGCACUUUGGGA	chr17+:39348953-39349013	0.70653	0.880077	0.688312	0.904762	0.92	no
	LUAD-nov-miR-199	GUUGCUCAGGCUGGAGUGCAG_CCUCCAACUCUUGGGCUCAAG	chr17+:47443777-47443843	0.528311	1.01434	0.25974	0.714286	0.68	no
	LUAD-nov-miR-200	AAUCCAGGCUGUAGUGAGCUG_CCACUACAUUCCAGCCUGGGUG	chr17+:50931874-50931924	0.626622	0.854008	0.012987	0.15873	0.4	no
	LUAD-nov-miR-201	GCUCCCUCCACCUCCUCCUCCGGC_CGAGGCUCGAGGGCGGGGAGCGC	chr17+:65056631-65056695	0.5061	1.80954	0.597403	0.428571	0	no
	LUAD-nov-miR-202	UCUGGUGCCCAACAUGGGGCUCAA_GAGUCCCAUGCUCUACCGACUG	chr18+:46089300-46089365	0.511694	1.04055	0.987013	0.984127	1	no
	LUAD-nov-miR-203	UGCUAUUCACUGUGGCUGUAUG_UGGCCAGGUGCAGUGGCUCACA	chr18+:58338598-58338654	0.685895	0.851474	0	0.047619	0.24	no
	LUAD-nov-miR-204	CCCCCAGAGGUAAAGGCUGCAGUGAGC_UCACUGCAGUCCUGCCUGGGUG	chr19+:46869386-46869444	0.506703	1.12656	0	0.15873	0.08	no
	LUAD-nov-miR-205	CUACCACGCCCAGCCAUUGUA_UAAUAGCCGGGCGCGGUGGCU	chr19+:47425023-47425085	0.556203	1.05137	0	0.0793651	0.12	no
	LUAD-nov-miR-206	UUAGUGGCUCCCUCUGCCUGC_AGGUGAGGGUGGAGCCACCGAUA	chr19+:57439111-57439173	0.568955	1.27201	0	0	0.28	no
	LUAD-nov-miR-207	UCUACAGAUGAGGAAACUGAGG_CCUCAGUUUCCUCAUCUGUAAA	chr20+:6575597-6575669	0.615273	1.14001	0.506494	0.126984	0.32	no
	LUAD-nov-miR-208	UCCCCAGGUCGAGGCUGCAGUGA_CACUGCACUCCCGCCUGGGUGA	chr20+:17965594-17965651	0.700388	1.09192	0.454545	0.936508	0.84	no
	LUAD-nov-miR-209*	UUUGCCAGAUCCUUGCACGGGU_ACCCGUGCAAGGAUCUGGCAAA	chr20+:23097791-23097852	0.812624	0.944911	0.922078	0.047619	0	no
	LUAD-nov-miR-210	CGCCUCGGGGUUCAUCUGCUGGU_CAGUACAGAUCCUCGAGGUGUG	chr20+:40688554-40688612	0.700011	0.886323	0.753247	0.571429	0	no
	LUAD-nov-miR-211	GGGUUUCACCAUGUUGCCCAGGC_UGGUCAGCAAGGUGAAAUCCCGC	chr21+:42970233-42970297	0.711372	1.10788	0.0909091	0.809524	0.6	no
	LUAD-nov-miR-212	ACCGGAGGCAGAGGUUGCAGU_UGCAACCUCUGCCUCUCAGGU	chr22+:20025129-20025188	0.731825	1.0014	0.779221	0.634921	0.84	no
	LUAD-nov-miR-213	CCCAGGCUGGAGCGCAGUGGCA_UCACUGCAGCCUUGACCUGGGAU	chr22+:40957708-40957762	0.517117	1.09076	0.935065	0.412698	0.64	no
	LUAD-nov-miR-214	UGGGAGCGGGUGGGCGGCCGGG_CGGCCGCAGGACCUGGAGCUCCGGC	chr22+:49918683-49918743	0.539777	1.69857	0.220779	0.31746	0.08	no
	LUAD-nov-miR-215	AGAUUGCUCUUUGACUAAUUAG_AAUUAGCCAAGGAACAAUCUUG	chrX+:36106265-36106323	0.801166	0.946205	0.103896	0	0	no
	LUAD-nov-miR-216	AAUCUCAUGACACUCACUCACU_UGAGUGAGUCUCAUGAGAUCUG	chrX+:94731212-94731273	0.699822	1.04715	0	0.0634921	0.28	no
	LUAD-nov-miR-217	CUAUUGGUUCCUUGGCUCAGAUC_UAGUCAAGUGAAGCAGUGGGA	chrX+:107901106-107901172	0.554319	1.04412	0.987013	0.984127	1	no
	LUAD-nov-miR-218	CUGGGAUUACAAUAGGUGUGAGC_CCUGUAAUCCCAGCACUU	chrX-:130078307-130078368	0.575253	1.1259	0.181818	0.571429	0.76	no
	LUAD-nov-miR-219	UCUACUUUCAGGGAUCAUUUC_AGAUUCUCUGAAGGUGUAGAGC	chrX+:150811279-150811340	0.684715	0.834021	0.116883	0.190476	0.2	no
	*The indicated miRNAs are annotated in more than one genomic region. †The probability of this sequence being a true precursor, as calculated by miRMaster. ‡novoMiRank scores represent the degree of dissimilarity between a novel miRNA's features and those of miRNAs in early miRBase versions [23]. ⁰ANL: adult non-neoplastic lung; LUAD: lung adenocarcinoma; FL: fetal lung; represents the percentage …

## Sheet: Table S2
Supplemental Table S2. Statistical comparison among biological groups of miRBase-annotated (n = 423) and unannotated microRNA candidates (n = 44).
	miRNA	BCWH Cohort (LUAD vs. ANL vs. FL)*							TCGA Cohort (LUAD vs. ANL)
		p (ANOVA)	Post-hoc Test (Tukey)			Fold Changes			Unpaired t-test		Fold Change
			p (ANL vs. LUAD)	p (ANL vs. FL)	p (LUAD vs. FL)	LUAD/ANL	FL/ANL	LUAD/FL	p	p-adjusted (BH)†	LUAD/ANL
	hsa-let-7a-2	2.20188e-23	5.10018e-09	1.32152e-06	0.0016293	-2.40771	-1.76559	-1.36368	1.83433e-22	1.33572e-21	-2.08674
	hsa-let-7a-3	2.60007e-23	5.10018e-09	1.28066e-06	0.00178744	-2.40021	-1.76772	-1.3578	1.82622e-22	1.33572e-21	-2.0852
	hsa-let-7b	7.52803e-15	5.1002e-09	8.45692e-07	0.631851	-1.70551	-1.67239	-1.01981	3.02602e-05	4.25982e-05	-1.21953
	hsa-let-7c	3.76054e-31	5.10018e-09	0.067892	5.10025e-09	-2.84726	-1.27458	-2.23388	1.36442e-24	1.22798e-23	-1.80428
	hsa-let-7d	0.0268239	0.0265506	0.254078	0.941415	-1.09988	-1.11137	1.01044	0.281777	0.301743	-1.11708
	hsa-let-7e	1.28148e-11	0.00726446	2.54653e-07	5.10449e-09	-1.21133	2.22332	-2.69317	2.32971e-12	5.63776e-12	-1.62351
	hsa-let-7f-1	1.08493e-21	5.10018e-09	0.566771	5.27886e-09	-2.25768	-1.0638	-2.12229	3.83547e-10	7.58571e-10	-2.63047
	hsa-let-7f-2	8.83665e-22	5.10018e-09	0.613724	5.21424e-09	-2.28857	-1.05278	-2.17383	7.19438e-10	1.37535e-09	-2.63426
	hsa-let-7g	3.49179e-05	0.0527099	0.00773288	2.0796e-05	1.17055	1.436	-1.22677	0.000425685	0.000562663	-1.41567
	hsa-let-7i	4.11245e-07	6.15412e-07	0.971179	0.000930957	1.59955	1.04198	1.5351	2.79304e-13	7.58382e-13	1.82835
	hsa-miR-100	1.90186e-06	9.59013e-07	0.347481	0.0377054	1.75998	-3.22988	5.68454	0.350537	0.373378	1.34375
	hsa-miR-101-1	3.64639e-35	5.10018e-09	4.97723e-08	4.67949e-08	-4.26815	-2.26845	-1.88153	0.00684411	0.00830626	-1.7315
	hsa-miR-101-2	5.21376e-35	5.10018e-09	7.76723e-08	3.67428e-08	-4.29042	-2.25927	-1.89903	0.00665039	0.0080834	-1.73461
	hsa-miR-103a-1	0.0680811	0.735221	0.159771	0.0545327	-1.04456	1.15657	-1.20811	0.0730152	0.0816832	1.1387
	hsa-miR-103a-2	0.0703705	0.753018	0.158334	0.0568105	-1.04228	1.15782	-1.20678	0.0727462	0.081496	1.13887
	hsa-miR-106a	1.26004e-17	0.0246144	5.10018e-09	5.10203e-09	1.57576	6.58726	-4.18036	5.06112e-10	9.8397e-10	3.06606
	hsa-miR-106b	0.00189679	0.499637	0.00118417	0.0205096	-1.10683	-1.43698	1.29828	8.74768e-10	1.62951e-09	1.70021
	hsa-miR-107	0.618596	0.63007	0.801733	0.999021	1.04225	1.03725	1.00482	0.359644	0.38257	1.06059
	hsa-miR-10a	5.47874e-10	5.24026e-07	0.0597502	2.17702e-08	-2.19467	-1.41777	-1.54797	0.0322371	0.0370472	1.47551
	hsa-miR-10b	6.89186e-17	5.10018e-09	1.10469e-08	0.948205	-2.88649	-3.7131	1.28637	0.492425	0.51225	1.09642
	hsa-miR-1-1	1.94155e-43	5.10018e-09	5.10027e-09	5.10018e-09	-4.37892	2.96549	-12.9856	7.24107e-17	3.00523e-16	-3.55819
	hsa-miR-1180	0.0611282	0.96927	0.0814589	0.0624331	1.04648	-2.42042	2.53294	1.66259e-13	4.67276e-13	2.42239
	hsa-miR-1-2	4.28175e-43	5.10018e-09	5.1003e-09	5.10018e-09	-4.43607	2.97393	-13.1926	8.43821e-17	3.48403e-16	-3.55453
	hsa-miR-1224	3.57739e-05	0.0500042	2.67374e-05	0.0173403	5.45522	3.29527	1.65547	0.0100512	0.0119806	5.16687
	hsa-miR-1226	8.26112e-18	5.10018e-09	1.72488e-07	0.325183	4.15155	2.94184	1.41121	1.75481e-11	3.98189e-11	3.47286
	hsa-miR-1228	4.32224e-21	5.10018e-09	0.00149299	5.10018e-09	2.75585	-2.40951	6.64024	2.24074e-07	3.58967e-07	2.11274
	hsa-miR-1246	3.106e-08	2.21368e-06	4.86192e-06	0.487988	12.8056	29.885	-2.33374	1.71266e-15	5.91311e-15	22.6594
	hsa-miR-1251	0.00539601	0.251795	0.0775474	0.00376195	2.48551	-3.11648	7.74603	2.45474e-11	5.43163e-11	9.8498
	hsa-miR-1258	1.80417e-24	5.10018e-09	5.10018e-09	0.47362	-4.15826	-7.18172	1.7271	1.05468e-07	1.72761e-07	-1.9132
	hsa-miR-125a	2.59744e-05	0.997497	3.80568e-05	7.53655e-05	1.13487	1.89273	-1.66779	4.77953e-05	6.63502e-05	1.40104
	hsa-miR-125b-1	0.348757	0.970062	0.409871	0.336628	1.21503	1.24969	-1.02852	5.8989e-09	1.05469e-08	1.63583
	hsa-miR-125b-2	0.0500757	0.25353	0.421912	0.0500273	1.07012	1.20533	-1.12634	4.5358e-08	7.56912e-08	1.57834
	hsa-miR-126	9.46337e-15	5.10021e-09	0.947556	1.03594e-07	-2.51103	1.1221	-2.81764	0.651171	0.666993	1.10954
	hsa-miR-1260a	1.2505e-20	5.12452e-09	7.40709e-07	5.10018e-09	3.5229	-1.26778	4.46626	0.993988	0.994612	1.18253
	hsa-miR-1260b	7.0682e-19	5.17612e-09	1.02523e-05	5.10018e-09	3.53983	-1.14732	4.06133	0.991266	0.993747	1.19665
	hsa-miR-1266	0.000247146	0.00910711	0.182821	0.000460011	2.09704	-2.96001	6.20725	1.77492e-19	9.54171e-19	3.35488
	hsa-miR-1268a	1.07058e-27	5.10018e-09	0.99459	5.10018e-09	6.09105	1.06485	5.72008	1.58554e-17	7.09507e-17	5.62622
	hsa-miR-1268b	1.55271e-31	5.10018e-09	0.955042	5.10018e-09	6.90679	-1.04446	7.21387	3.79133e-17	1.61535e-16	5.46692
	hsa-miR-1269a	7.75209e-12	5.38348e-09	0.581242	5.38841e-08	196.758	-8.28838	1630.81	1.09813e-51	6.76618e-50	640.668
	hsa-miR-1269b	1.02092e-07	2.94695e-07	0.990567	0.000163423	177.312	-7.36932	1306.67	1.02485e-16	4.20977e-16	196.789
	hsa-miR-127	1.15154e-22	0.0259213	5.10018e-09	5.10018e-09	2.61576	7.63192	-2.91767	4.97336e-10	9.71624e-10	3.11125
	hsa-miR-1271	7.61632e-20	0.00419536	5.10018e-09	5.10036e-09	1.47576	4.46041	-3.02245	1.59687e-16	6.33215e-16	3.14768
	hsa-miR-1273h	4.93779e-22	5.10132e-09	5.10018e-09	1.63408e-05	2.79961	4.66451	-1.66613	3.74022e-12	8.88997e-12	2.89551
	hsa-miR-1275	1.66653e-28	5.10018e-09	0.0743481	5.10018e-09	8.07675	-1.5368	12.4124	0.00257062	0.0031973	1.86322
	hsa-miR-1277	1.16277e-06	0.000341769	8.1127e-06	0.142883	2.00969	3.13979	-1.56233	4.84179e-30	6.46379e-29	5.92598
	hsa-miR-128-1	1.2857e-23	0.0258823	5.10018e-09	5.10018e-09	1.3532	3.18176	-2.35129	1.86766e-14	5.98036e-14	2.08432
	hsa-miR-128-2	1.61933e-21	0.0113757	5.10018e-09	5.10018e-09	1.38008	3.01608	-2.18544	1.09949e-12	2.70151e-12	2.05005
	hsa-miR-1285-1	5.01546e-12	5.60253e-09	6.68952e-08	0.677199	2.05877	2.36092	-1.14677	7.17019e-18	3.35867e-17	2.8845
	hsa-miR-1285-2	2.17643e-06	9.35155e-05	5.82752e-05	0.451358	1.67682	2.10713	-1.25662	9.49949e-52	6.34091e-50	10.035
	hsa-miR-1287	0.00678816	0.00599705	0.939632	0.137296	1.83655	-1.03962	1.90931	1.90614e-27	2.21278e-26	3.05411
	hsa-miR-1290	7.29805e-05	0.00230944	0.000423529	0.377464	17.3063	92.5537	-5.34797	5.15827e-25	4.74916e-24	25.3509
	hsa-miR-129-1	0.000307913	0.997987	0.000397372	0.000681044	1.27051	2.05223	-1.61528	3.45961e-05	4.85314e-05	4.4844
	hsa-miR-129-2	5.46315e-06	0.980265	1.29004e-05	1.22358e-05	1.15465	2.26905	-1.96514	7.58304e-05	0.000104007	4.47844
	hsa-miR-1296	1.39207e-06	0.000102724	2.82917e-05	0.347364	2.33086	2.91674	-1.25136	5.92594e-09	1.05717e-08	2.12545
	hsa-miR-1299	0.233042	0.309329	0.935086	0.346157	-1.07466	1.2621	-1.35633	0.915018	0.925238	-1.22888
	hsa-miR-1301	6.48605e-10	5.80609e-09	0.763535	0.000143098	3.23944	1.00745	3.21547	1.30525e-26	1.37566e-25	5.45588
	hsa-miR-1303	5.13992e-18	5.10018e-09	0.155737	5.10048e-09	4.98201	-2.3027	11.4721	2.3007e-10	4.6303e-10	2.67228
	hsa-miR-1304	0.00650408	0.665188	0.0243231	0.00478183	1.08816	1.54309	-1.41807	3.19893e-24	2.75521e-23	4.11568
	hsa-miR-1306	4.41318e-21	5.10018e-09	5.10051e-09	0.792499	2.5827	2.72108	-1.05358	6.35619e-16	2.30376e-15	3.11757
	hsa-miR-1307	5.70068e-11	7.64035e-07	0.00865343	5.68569e-09	1.97897	-3.44791	6.82331	3.07602e-22	2.18043e-21	5.25869
	hsa-miR-130a	4.64792e-40	0.329821	5.10018e-09	5.10018e-09	1.24118	10.1142	-8.14888	4.74072e-06	7.05821e-06	1.75415
	hsa-miR-130b	8.13767e-50	5.10018e-09	5.10018e-09	1.79884e-08	5.58212	11.5874	-2.0758	1.41928e-33	2.4714e-32	6.46109
	hsa-miR-132	0.511557	0.991213	0.497111	0.572017	1.01334	-2.22417	2.25384	2.0776e-13	5.77833e-13	1.95686
	hsa-miR-133a-1	2.11161e-28	5.10049e-09	5.1009e-09	5.10018e-09	-3.07944	6.34411	-19.5363	1.10868e-16	4.46258e-16	-1.71434
	hsa-miR-133b	4.66254e-27	5.10584e-09	5.10126e-09	5.10018e-09	-3.83371	9.21378	-35.323	2.69122e-16	1.03638e-15	-3.02234
	hsa-miR-134	1.23091e-22	0.000743206	5.10018e-09	5.10018e-09	3.36354	8.94415	-2.65914	8.91505e-16	3.132e-15	4.67971
	hsa-miR-1343	1.02195e-12	6.02139e-09	7.5147e-09	0.276818	2.36156	2.99239	-1.26712	2.38984e-11	5.30266e-11	3.13598
	hsa-miR-135a-1	3.03336e-14	0.0103214	5.81259e-09	5.10019e-09	-1.86692	2.32939	-4.34879	0.00367353	0.00454791	-1.06316
	hsa-miR-135a-2	5.5603e-14	0.0114936	6.18641e-09	5.1002e-09	-1.86182	2.3156	-4.31123	0.000490612	0.000643176	-1.18119
	hsa-miR-135b	1.75187e-18	5.10018e-09	0.000356363	0.00137612	10.2149	1.91082	5.34581	2.00916e-24	1.76851e-23	9.96537
	hsa-miR-136	1.05342e-25	0.00428349	5.10018e-09	5.10018e-09	3.23396	16.7648	-5.18398	3.11698e-11	6.84027e-11	3.98693
	hsa-miR-138-1	6.51098e-07	8.90044e-06	0.570973	4.44713e-05	-1.06782	1.2719	-1.35816	2.3151e-10	4.6476e-10	-1.32026
	hsa-miR-138-2	9.44429e-07	2.76827e-06	0.967928	0.000404907	-1.12835	1.10966	-1.25208	9.65152e-11	1.99249e-10	-1.48664
	hsa-miR-139	5.67264e-10	9.72316e-09	1.38524e-05	0.999919	-3.34916	-7.48606	2.2352	2.95339e-13	7.96521e-13	-2.19059
	hsa-miR-140	2.9722e-20	5.10018e-09	0.515787	6.8684e-09	-2.16221	-1.07979	-2.00243	7.27462e-14	2.19059e-13	-1.46647
	hsa-miR-141	8.02652e-22	5.10018e-09	0.0750326	3.20301e-08	3.63307	1.54914	2.34521	1.69843e-14	5.48566e-14	4.22743
	hsa-miR-142	1.35788e-10	0.209559	3.02134e-08	5.18774e-09	-1.17743	-9.13291	7.75663	1.247e-13	3.55461e-13	5.43316
	hsa-miR-143	1.9639e-48	5.10018e-09	0.876167	5.10018e-09	-4.94181	1.05726	-5.22477	5.2848e-17	2.22796e-16	-4.34831
	hsa-miR-144	7.32314e-20	5.10018e-09	0.00406773	2.37881e-05	-12.3485	-5.98101	-2.06461	4.50366e-15	1.50939e-14	-6.87336
	hsa-miR-145	3.2335e-05	2.75286e-05	0.853916	0.0171708	-1.3716	-1.00366	-1.3666	0.841102	0.852814	1.19972
	hsa-miR-146a	1.02559e-06	0.0272057	0.000893581	5.25128e-07	1.70739	-1.2442	2.12434	0.0174875	0.0204787	1.42678
	hsa-miR-146b	5.04153e-11	0.687686	5.152e-09	8.77268e-09	1.19038	-3.00247	3.57408	0.0721209	0.0809087	1.32766
	hsa-miR-147b	3.95003e-28	5.10018e-09	0.999683	5.10018e-09	22.3523	-1.033	23.0898	5.72856e-38	1.24016e-36	17.7062
	hsa-miR-148a	0.000501784	0.00029935	0.513531	0.176373	2.13882	-2.78761	5.9622	6.11558e-14	1.86258e-13	3.34079
	hsa-miR-148b	7.25438e-10	0.39692	4.40324e-08	5.76564e-09	1.25893	-1.72971	2.17759	4.49525e-12	1.06215e-11	1.6353
	hsa-miR-149	5.21105e-11	6.08678e-07	7.06174e-09	0.0362699	2.67876	3.49795	-1.30581	5.31565e-13	1.39145e-12	4.82057
	hsa-miR-150	0.00072634	0.513875	0.00547647	0.00047624	-1.88501	-21.9986	11.6703	1.17777e-06	1.81421e-06	2.04777
	hsa-miR-151a	0.165896	0.154874	0.976285	0.496464	-1.01611	1.0234	-1.03988	0.0175947	0.0205743	1.27304
	hsa-miR-151b	7.76115e-12	6.11081e-07	5.26156e-09	0.0104078	1.6613	2.02733	-1.22032	7.74684e-10	1.45321e-09	1.91988
	hsa-miR-152	0.173377	0.87025	0.273164	0.152304	-1.14242	-1.01617	-1.12424	0.975237	0.978903	1.04536
	hsa-miR-154	2.58968e-29	3.53594e-05	5.10018e-09	5.10018e-09	4.23654	16.5309	-3.90197	9.09649e-20	5.13119e-19	5.45619
	hsa-miR-155	6.09538e-28	0.745697	5.10018e-09	5.10018e-09	1.08476	-8.1823	8.87585	7.38804e-07	1.14465e-06	1.91922
	hsa-miR-15a	0.475396	0.893866	0.442307	0.663108	-1.09868	-1.7892	1.6285	0.00015588	0.000210202	1.56599
	hsa-miR-15b	0.0014722	0.00199996	0.998426	0.0323026	-1.26315	1.19382	-1.50797	0.785578	0.80057	1.01867
	hsa-miR-16-1	1.2426e-17	0.00289168	5.10018e-09	5.13004e-09	1.3075	3.00452	-2.29792	0.551359	0.569122	1.00224
	hsa-miR-16-2	4.56907e-16	0.0259707	5.10018e-09	5.14275e-09	1.24679	2.74277	-2.19986	0.549961	0.568411	1.00229
	hsa-miR-17	1.07876e-11	0.000942495	5.1065e-09	1.25716e-05	1.67648	2.94384	-1.75597	1.59551e-08	2.73663e-08	2.062
	hsa-miR-181a-1	1.63081e-08	3.53613e-07	0.547788	4.28282e-06	-1.57385	1.13144	-1.78073	5.10305e-07	7.96792e-07	1.57406
	hsa-miR-181a-2	2.35075e-16	1.90994e-07	1.00514e-06	5.10018e-09	-1.41334	1.96673	-2.77966	3.03399e-09	5.49825e-09	1.59863
	hsa-miR-181b-1	1.23893e-05	0.337348	0.000303062	7.14073e-06	1.06523	1.81998	-1.70854	3.58964e-16	1.34991e-15	2.21048
	hsa-miR-181b-2	7.67641e-06	0.447699	0.000125988	5.07857e-06	1.08828	1.90471	-1.75021	3.92976e-16	1.46406e-15	2.20511
	hsa-miR-181c	2.22705e-18	0.00991943	5.10028e-09	5.10018e-09	-1.07501	2.49775	-2.6851	3.76905e-05	5.26877e-05	1.49519
	hsa-miR-181d	1.05695e-10	0.0228461	4.14583e-07	5.13872e-09	-1.05073	2.15312	-2.26236	6.58879e-07	1.02279e-06	1.80975
	hsa-miR-182	2.58735e-22	5.10018e-09	0.0569984	5.10018e-09	4.25572	-3.3797	14.383	1.58242e-17	7.09507e-17	5.93345
	hsa-miR-1827	3.2263e-06	1.80955e-06	0.482711	0.0265525	-2.30633	1.05187	-2.42596	3.77306e-17	1.61535e-16	-4.63383
	hsa-miR-183	1.82001e-23	5.10018e-09	0.0402938	5.10018e-09	4.31563	-3.98626	17.2032	2.51076e-30	3.46449e-29	7.9829
	hsa-miR-184	1.92377e-16	5.10018e-09	3.21972e-07	0.472123	-2.13699	-5.10342	2.38814	3.06085e-15	1.03449e-14	-4.55428
	hsa-miR-185	4.60079e-05	0.410532	2.48844e-05	0.0013833	-1.05596	-1.6588	1.57089	0.00781897	0.00946072	1.24693
	hsa-miR-186	0.282363	0.510862	0.316646	0.810162	1.1357	-2.34474	2.66292	1.86603e-13	5.22618e-13	1.96939
	hsa-miR-187	1.58115e-07	8.23759e-06	0.290569	5.28744e-06	3.60063	-5.77097	20.7791	1.20201e-26	1.28374e-25	11.456
	hsa-miR-188	5.13019e-16	5.10036e-09	5.25395e-09	0.605107	2.68367	3.15144	-1.1743	7.38678e-18	3.44001e-17	3.00851
	hsa-miR-18a	2.50601e-11	6.49241e-08	9.97461e-09	0.119499	2.4156	3.11754	-1.29059	1.12536e-05	1.63893e-05	1.87075
	hsa-miR-18b	0.000163135	0.920614	0.000151826	0.00065937	1.10949	2.17708	-1.96223	0.20156	0.217587	1.23273
	hsa-miR-190a	9.64878e-34	5.10018e-09	0.000868249	5.10284e-09	-5.65357	-1.68058	-3.36406	2.4919e-10	4.99002e-10	-3.09782
	hsa-miR-191	1.03625e-08	9.33502e-09	0.0578034	0.049438	2.46984	-1.33852	3.30593	1.25223e-27	1.47506e-26	3.08566
	hsa-miR-1911	0.0937758	0.261812	0.124463	0.712899	4.58315	2.06562	2.21878	0.120924	0.132685	13.2684
	hsa-miR-192	0.000286968	0.000218336	0.0939283	0.652375	6.03919	-1.18505	7.15676	6.33812e-13	1.63242e-12	12.3144
	hsa-miR-193a	5.67036e-08	0.000591515	1.36409e-07	0.0130897	-1.1417	-1.67147	1.46402	0.00132861	0.0016733	1.34892
	hsa-miR-193b	9.63721e-35	5.10018e-09	0.000938248	5.10018e-09	4.71967	-1.58828	7.49617	3.47218e-41	9.5904e-40	8.10669
	hsa-miR-194-1	0.0333869	0.025676	0.798573	0.418244	4.02521	-2.37386	9.5553	1.73877e-09	3.20174e-09	8.97571
	hsa-miR-194-2	0.0322895	0.024029	0.633562	0.568399	4.01559	-2.06032	8.27339	3.18713e-11	6.97511e-11	9.12222
	hsa-miR-195	0.0170228	0.24255	0.0158356	0.264089	-1.56161	-2.6559	1.70074	1.43432e-13	4.04539e-13	-2.89459
	hsa-miR-196a-1	1.31768e-16	5.10018e-09	0.713982	6.07177e-08	65.9963	2.4513	26.923	6.68657e-52	5.35594e-50	147.995
	hsa-miR-196a-2	4.13154e-17	5.10018e-09	0.62277	5.7336e-08	72.3067	2.36301	30.5994	7.94754e-52	5.78725e-50	150.353
	hsa-miR-196b	1.15338e-05	2.80601e-05	0.96802	0.00159445	4.76729	-1.32525	6.31785	1.81873e-32	2.85648e-31	31.0024
	hsa-miR-197	2.37967e-19	5.16514e-09	5.10018e-09	7.04992e-05	1.89399	3.56708	-1.88337	1.81314e-07	2.92807e-07	1.49765
	hsa-miR-199a-2	1.31483e-12	0.928261	5.10329e-09	5.14499e-09	-1.1131	1.54668	-1.72161	4.81302e-18	2.3365e-17	2.83029
	hsa-miR-199b	2.43515e-14	0.267842	5.10019e-09	5.13677e-09	-1.03606	1.74927	-1.81235	5.56461e-13	1.45187e-12	2.61147
	hsa-miR-19a	9.47424e-15	0.00020177	5.10018e-09	2.1114e-07	2.0702	5.97859	-2.88794	1.62887e-12	3.97782e-12	3.34813
	hsa-miR-19b-1	5.62129e-17	0.000990912	5.10018e-09	5.51191e-09	1.72804	5.16239	-2.98743	5.85865e-07	9.12992e-07	2.08095
	hsa-miR-19b-2	7.37968e-17	0.0016192	5.10018e-09	5.39263e-09	1.68591	5.6528	-3.35296	1.25613e-06	1.9312e-06	2.03994
	hsa-miR-200a	4.22084e-20	5.10018e-09	3.20338e-06	0.0148671	4.60739	2.39055	1.92734	2.34753e-24	2.04388e-23	6.2808
	hsa-miR-200b	2.01059e-10	5.18076e-09	0.0137216	0.0497069	3.06144	1.7468	1.7526	2.22191e-13	6.11597e-13	2.79552
	hsa-miR-200c	1.55961e-09	3.27693e-05	0.00391288	9.12349e-09	1.88097	-1.45683	2.74026	1.07464e-15	3.74253e-15	2.41032
	hsa-miR-203a	7.53753e-12	5.10269e-09	0.0203278	0.0104767	-1.90443	-1.65815	-1.14853	0.0109623	0.0130473	2.11843
	hsa-miR-203b	5.23013e-05	0.86096	0.000179048	6.16123e-05	-1.39237	1.81573	-2.52816	2.33145e-06	3.53022e-06	3.01167
	hsa-miR-205	5.14691e-09	7.29835e-07	1.04112e-06	0.396381	9.80061	5.58691	1.75421	7.20191e-09	1.2623e-08	14.3935
	hsa-miR-206	1.9184e-47	2.5525e-06	5.10018e-09	5.10018e-09	-6.81965	798.017	-5442.2	0.000276904	0.000369052	-2.05381
	hsa-miR-20a	1.24652e-10	0.903685	5.31454e-09	8.12852e-09	1.36917	3.67078	-2.68103	6.13867e-11	1.29397e-10	2.96283
	hsa-miR-20b	4.64136e-15	0.555461	5.10018e-09	5.10188e-09	-1.07902	5.30044	-5.71928	3.72974e-06	5.60511e-06	3.54311
	hsa-miR-21	2.00112e-17	2.46853e-05	5.80195e-09	5.10018e-09	2.24544	-3.24576	7.28817	8.46522e-14	2.52068e-13	4.71798
	hsa-miR-210	9.6113e-35	5.10018e-09	0.00557669	5.10021e-09	13.5165	1.13145	11.9462	6.47978e-41	1.67429e-39	78.932
	hsa-miR-214	1.85429e-19	6.11573e-09	5.10018e-09	4.5373e-06	1.81207	3.1928	-1.76196	1.00458e-19	5.58799e-19	2.43772
	hsa-miR-215	0.00242821	0.00160826	0.310105	0.513299	14.4138	2.502	5.7609	2.02458e-11	4.54254e-11	10.4648
	hsa-miR-218-1	1.63118e-41	5.10018e-09	0.000555383	5.10018e-09	-5.03601	1.81929	-9.16196	6.08729e-10	1.1721e-09	-2.36247
	hsa-miR-218-2	1.3995e-41	5.10018e-09	0.00067096	5.10018e-09	-5.0831	1.80541	-9.17707	5.77009e-10	1.11639e-09	-2.36585
	hsa-miR-219a-1	9.64809e-27	5.24255e-09	5.10018e-09	5.10685e-09	2.35571	5.58787	-2.37205	1.51814e-14	4.9432e-14	2.44773
	hsa-miR-22	8.93419e-09	0.856083	1.58583e-08	1.71928e-07	1.40573	-11.4065	16.0346	1.42266e-08	2.44539e-08	1.835
	hsa-miR-221	0.0139414	0.059632	0.0328759	0.693388	-1.34103	-3.20054	2.38662	0.0431041	0.0492531	1.01783
	hsa-miR-222	0.00330665	0.0058704	0.948397	0.0311861	1.45488	-2.63696	3.83647	6.10522e-10	1.17273e-09	1.77002
	hsa-miR-223	1.81955e-33	5.10018e-09	5.10018e-09	0.00950304	-4.34516	-8.38052	1.9287	0.00228379	0.00284497	-1.42951
	hsa-miR-2355	0.553395	0.964462	0.632222	0.531385	1.11487	-3.72245	4.15005	4.71657e-11	1.00746e-10	2.64367
	hsa-miR-23a	7.33145e-12	0.182543	5.10334e-09	1.57008e-08	-1.23774	-4.32256	3.49229	0.00202726	0.00253329	1.23277
	hsa-miR-23b	1.37437e-09	0.000714336	6.66562e-09	0.000738166	-1.17417	-2.04834	1.7445	0.000698826	0.000895615	1.24377
	hsa-miR-23c	0.334047	0.901537	0.457024	0.304702	-1.03959	1.31567	-1.36776	0.000657855	0.000847174	1.9157
	hsa-miR-24-1	0.000245593	0.0269575	0.000336876	0.121119	1.24266	1.78886	-1.43953	0.467538	0.4889	-1.05706
	hsa-miR-24-2	0.000160264	0.0242617	0.000214264	0.100558	1.24364	1.81754	-1.46147	0.458606	0.481446	-1.05824
	hsa-miR-25	3.61132e-08	0.0345268	3.9959e-05	2.01807e-08	-1.6377	-1.43432	-1.1418	2.44715e-07	3.90471e-07	1.54267
	hsa-miR-26a-1	2.71552e-20	0.00326967	5.10018e-09	5.10018e-09	-1.20279	3.30412	-3.97418	1.94981e-05	2.79892e-05	-1.56757
	hsa-miR-26a-2	2.74412e-20	0.00343245	5.10018e-09	5.10018e-09	-1.20297	3.316	-3.98904	2.001e-05	2.86506e-05	-1.56659
	hsa-miR-26b	3.19651e-14	0.619513	5.10021e-09	5.10736e-09	1.20752	3.76282	-3.11615	0.0114044	0.0135533	1.29523
	hsa-miR-27a	0.13515	0.970213	0.12458	0.192106	-1.07342	-1.42804	1.33036	0.0600758	0.0679671	1.19341
	hsa-miR-27b	5.88023e-05	0.291125	3.10809e-05	0.00288409	1.24487	1.79744	-1.44388	0.00396913	0.00487619	1.27055
	hsa-miR-28	0.00359939	0.206613	0.00281842	0.105285	1.01994	-1.34557	1.3724	4.67776e-20	2.6956e-19	1.99638
	hsa-miR-296	0.00268964	0.00202355	0.207542	0.687893	2.00668	1.31846	1.52199	2.70906e-11	5.97785e-11	3.05651
	hsa-miR-299	1.14945e-24	0.824819	5.10018e-09	5.10018e-09	1.89786	9.21891	-4.85754	2.12809e-05	3.02771e-05	2.33999
	hsa-miR-29a	1.68237e-24	0.326241	5.10018e-09	5.10018e-09	1.00343	-104.383	104.74	0.769986	0.78568	1.10231
	hsa-miR-29b-1	4.01905e-25	3.93179e-06	5.10018e-09	5.10018e-09	2.32074	-37.6217	87.3099	1.02626e-11	2.38964e-11	3.43365
	hsa-miR-29b-2	7.61534e-25	2.61436e-06	5.10018e-09	5.10018e-09	2.3285	-33.9297	79.0053	7.11816e-16	2.55515e-15	3.39488
	hsa-miR-29c	8.84336e-16	0.902066	5.10019e-09	5.10019e-09	-1.06603	-35.4835	33.2858	0.794091	0.807191	-1.00124
	hsa-miR-301a	7.23447e-05	0.00347636	0.000299031	0.286948	2.28765	2.94743	-1.28841	6.92502e-31	9.90525e-30	8.09313
	hsa-miR-301b	3.20084e-32	5.10018e-09	5.10018e-09	0.661128	19.2634	20.4447	-1.06132	7.95268e-51	4.55007e-49	21.2498
	hsa-miR-3065	2.39214e-19	5.10018e-09	0.793505	5.10441e-09	-2.1524	1.1442	-2.46276	0.0294309	0.0339197	1.30907
	hsa-miR-3074	0.0681249	0.101647	0.198444	0.977935	1.47209	1.47487	-1.00189	1.12871e-12	2.76483e-12	2.5929
	hsa-miR-30a	4.19447e-40	5.10018e-09	0.000104971	5.10018e-09	-6.36027	-2.53203	-2.51192	3.4052e-21	2.18205e-20	-2.92271
	hsa-miR-30b	0.0259253	0.101714	0.570393	0.0389133	-1.16763	-1.60984	1.37873	0.625523	0.642364	1.07041
	hsa-miR-30c-1	0.000789907	0.0158694	0.254252	0.00142995	-1.16949	1.37967	-1.61352	0.0380182	0.043566	1.32504
	hsa-miR-30c-2	0.000543157	0.00977448	0.289898	0.00123349	-1.20127	1.35606	-1.62899	0.0087532	0.0105275	-1.01088
	hsa-miR-30d	3.33862e-17	5.10018e-09	0.265582	5.91198e-07	-1.93041	-2.20302	1.14122	2.06365e-08	3.50209e-08	-1.2471
	hsa-miR-30e	3.8537e-12	5.1019e-09	0.199513	0.000346996	-1.64101	-1.20876	-1.35759	0.00376714	0.00464943	1.25064
	hsa-miR-3117	4.46348e-10	0.246628	6.17411e-08	5.40104e-09	-1.14573	2.33456	-2.67476	0.147159	0.160592	-1.11591
	hsa-miR-3127	1.65088e-17	5.10018e-09	6.1069e-07	0.223134	2.61945	1.94936	1.34375	4.40379e-25	4.10167e-24	4.46002
	hsa-miR-3130-1	0.415408	0.457918	0.612138	0.997862	-1.19642	-1.2263	1.02498	0.000476805	0.0006261	1.74792
	hsa-miR-3168	9.58917e-17	5.10018e-09	0.336463	5.73977e-07	13.208	2.65258	4.97932	7.96945e-05	0.000108748	-1.37053
	hsa-miR-3170	2.51526e-13	5.10092e-09	4.15836e-06	0.676088	3.05729	2.74504	1.11375	5.65578e-48	2.44989e-46	9.63936
	hsa-miR-3189	9.31595e-16	5.10018e-09	0.991575	1.79893e-08	44.2774	1.23699	35.7945	5.6808e-32	8.75061e-31	14.023
	hsa-miR-3195	3.75307e-10	0.570089	5.38905e-09	3.98854e-08	1.01419	-107.931	109.462	9.8875e-06	1.44788e-05	-5.52661
	hsa-miR-32	0.000265584	0.965826	0.000278587	0.000803686	1.16416	1.14402	1.0176	0.591606	0.60988	1.0445
	hsa-miR-3200	2.34467e-18	5.10018e-09	0.0121473	3.0507e-05	5.25611	1.91153	2.74969	3.8276e-27	4.19988e-26	5.68694
	hsa-miR-320a	1.63134e-06	7.94543e-06	0.000632719	0.980958	1.20365	1.19673	1.00579	0.00392712	0.00483198	1.26607
	hsa-miR-320b-1	7.68054e-11	8.69687e-09	5.44818e-07	0.77913	1.95634	2.29944	-1.17538	5.08937e-16	1.86145e-15	2.47226
	hsa-miR-320c-1	8.26831e-12	5.83786e-09	9.4554e-08	0.690586	2.14552	2.54766	-1.18743	5.26951e-14	1.62342e-13	2.41571
	hsa-miR-320d-1	1.14352e-09	2.87501e-08	4.91687e-06	0.886047	2.33596	2.88326	-1.23429	8.66791e-13	2.19408e-12	2.65982
	hsa-miR-323a	1.49309e-29	5.37697e-09	5.10018e-09	5.10018e-09	24.7039	45.7636	-1.85248	2.55187e-30	3.46449e-29	24.3571
	hsa-miR-323b	1.42549e-16	5.10291e-09	5.10115e-09	0.08341	38.4536	21.6673	1.77473	5.81123e-48	2.44989e-46	66.8225
	hsa-miR-324	8.07948e-11	1.68374e-08	1.48528e-07	0.512941	1.85473	1.98457	-1.07001	1.48015e-20	8.91429e-20	3.1762
	hsa-miR-326	1.12305e-05	0.0080869	0.0215721	1.10685e-05	1.49234	-2.65359	3.96005	0.000500949	0.000655654	1.59127
	hsa-miR-328	9.82345e-07	6.70323e-07	0.639727	0.00848013	1.84724	-1.31766	2.43403	4.73341e-11	1.00837e-10	1.97999
	hsa-miR-329	2.80539e-35	0.0136151	5.10018e-09	5.10018e-09	3.25154	18.1338	-5.57698	5.83462e-05	8.05782e-05	2.66014
	hsa-miR-330	0.0489558	0.0986701	0.823321	0.0996043	1.3298	-2.38379	3.16998	1.38722e-21	9.10786e-21	2.13376
	hsa-miR-331	1.0572e-32	5.10018e-09	4.69713e-05	5.69951e-09	5.81155	2.52209	2.30426	2.94472e-23	2.29002e-22	4.39997
	hsa-miR-335	2.54983e-36	0.68647	5.10018e-09	5.10018e-09	1.08033	6.16548	-5.70702	0.0115691	0.0137286	1.35736
	hsa-miR-337	1.45245e-37	0.569843	5.10018e-09	5.10018e-09	2.01107	25.2117	-12.5364	8.84859e-14	2.57735e-13	3.23149
	hsa-miR-338	1.36823e-10	2.65901e-07	0.0393295	9.25341e-09	1.40053	-2.49641	3.49629	0.0144677	0.0170923	1.18988
	hsa-miR-339	9.93825e-16	5.10028e-09	0.468346	5.20415e-09	3.41345	-1.42311	4.85773	3.10037e-18	1.58178e-17	3.07355
	hsa-miR-33a	1.61037e-12	5.10171e-09	0.000113251	0.286654	4.36811	2.8593	1.52769	3.82927e-24	3.22868e-23	5.89465
	hsa-miR-33b	1.37617e-09	7.7085e-09	0.956914	5.64208e-05	11.2746	1.04426	10.7967	3.85654e-42	1.18811e-40	8.97211
	hsa-miR-340	4.49822e-09	0.361993	2.43261e-07	8.60237e-09	-1.45752	2.12795	-3.10152	0.000109941	0.000149767	-1.42918
	hsa-miR-342	6.86125e-05	4.33644e-05	0.101458	0.451151	1.53003	1.2841	1.19153	6.03037e-11	1.27449e-10	2.05457
	hsa-miR-345	1.61466e-43	5.10018e-09	5.10018e-09	0.000153267	12.0323	6.0683	1.9828	9.84719e-38	2.07569e-36	9.55348
	hsa-miR-34a	1.09127e-09	4.22366e-07	0.110382	5.88134e-08	1.67372	-4.42278	7.40249	2.86272e-15	9.71626e-15	2.82088
	hsa-miR-34b	4.20294e-05	5.05861e-05	0.97759	0.00904516	-2.92089	-1.65433	-1.76561	0.79207	0.80616	1.51701
	hsa-miR-34c	3.30242e-09	8.21761e-09	0.727043	0.000388112	-5.15548	-2.46038	-2.0954	0.0706628	0.079395	-1.11022
	hsa-miR-361	0.677108	0.950102	0.774522	0.651893	-1.08391	-1.63087	1.50462	6.71739e-14	2.03043e-13	1.5712
	hsa-miR-3613	1.36149e-25	0.0939689	5.10018e-09	5.10018e-09	-1.15852	3.87623	-4.49067	0.0701329	0.0790105	-1.13632
	hsa-miR-3615	1.86764e-07	1.34705e-05	1.10489e-05	0.422546	1.51945	1.84671	-1.21538	1.73683e-06	2.66004e-06	1.69718
	hsa-miR-362	0.0294202	0.0535463	0.110191	0.954984	1.42363	1.39479	1.02067	6.35793e-09	1.1267e-08	2.16542
	hsa-miR-3620	5.18885e-09	5.03174e-08	0.820114	7.88047e-06	3.20928	-1.51744	4.86988	7.77683e-06	1.14298e-05	2.01479
	hsa-miR-363	9.06913e-10	0.678849	2.05915e-08	6.62919e-09	-3.01092	2.77019	-8.34081	0.0289975	0.0334683	1.82558
	hsa-miR-365a	0.0060579	0.126471	0.174724	0.00543421	1.43264	-1.14932	1.64656	6.30792e-09	1.12032e-08	1.94357
	hsa-miR-365b	0.00697265	0.135692	0.181199	0.00622413	1.42949	-1.14855	1.64184	7.60454e-09	1.32996e-08	1.92897
	hsa-miR-3677	3.19548e-12	1.15069e-08	0.0512333	5.52285e-09	2.22489	-1.37911	3.06837	1.20602e-19	6.61658e-19	3.36251
	hsa-miR-369	4.83933e-35	0.0766553	5.10018e-09	5.10018e-09	3.30163	24.7597	-7.49925	1.33511e-05	1.93736e-05	2.8327
	hsa-miR-3690-1	1.52617e-06	0.335566	4.8594e-05	9.16334e-07	1.43108	-7.87964	11.2764	0.0152884	0.0179824	1.60296
	hsa-miR-370	2.30114e-27	0.000228298	5.10018e-09	5.10018e-09	4.07366	12.8475	-3.1538	1.68045e-17	7.47798e-17	5.8705
	hsa-miR-372	0.235792	0.229956	0.591304	0.971533	431.173	1.6521	260.985	5.85641e-10	1.13036e-09	538.425
	hsa-miR-374a	7.10469e-20	5.10018e-09	0.716209	5.10134e-09	-3.12137	1.06422	-3.32183	0.374623	0.397448	-1.17902
	hsa-miR-374b	1.4982e-07	4.44479e-05	0.0849647	1.15845e-06	-1.9589	-1.01435	-1.9312	0.0940737	0.104367	-1.32521
	hsa-miR-374c	6.15579e-11	5.43585e-09	0.976191	2.14674e-06	-2.39956	1.08078	-2.59339	8.48671e-09	1.4778e-08	-2.06774
	hsa-miR-375	2.69275e-22	5.741e-09	5.81265e-09	5.10018e-09	3.51762	-8.65256	30.4364	3.70727e-29	4.71353e-28	7.77574
	hsa-miR-376a-1	1.59215e-33	6.53851e-06	5.10018e-09	5.10018e-09	6.77552	38.3254	-5.65646	2.57147e-10	5.13653e-10	3.61708
	hsa-miR-376a-2	2.24934e-33	5.08774e-05	5.10018e-09	5.10018e-09	6.5978	38.0478	-5.76675	8.46519e-10	1.58056e-09	3.52063
	hsa-miR-376b	5.15132e-34	1.37819e-05	5.10018e-09	5.10018e-09	6.64762	38.2628	-5.75585	1.4082e-16	5.6174e-16	5.77023
	hsa-miR-376c	1.18086e-32	0.0127093	5.10018e-09	5.10018e-09	4.25867	22.9113	-5.37991	3.43498e-05	4.82705e-05	2.67393
	hsa-miR-377	5.72157e-30	2.97397e-05	5.10018e-09	5.10018e-09	3.82346	18.6971	-4.89011	5.33085e-11	1.12963e-10	3.83852
	hsa-miR-378a	4.97079e-13	1.5005e-07	5.11251e-09	0.00509989	-1.40906	-2.24247	1.59147	6.80429e-13	1.74258e-12	-1.77823
	hsa-miR-378c	1.9189e-08	0.00139649	2.88677e-08	0.00269853	-1.26938	-2.11765	1.66825	0.000210483	0.000282406	-1.25456
	hsa-miR-378d-1	1.02917e-12	5.13629e-09	1.25851e-07	0.927578	-1.79029	-1.98003	1.10598	0.000402784	0.000533273	-1.20805
	hsa-miR-378e	2.51995e-08	2.60754e-07	4.50254e-05	0.947665	-1.83396	-2.13773	1.16564	0.524956	0.543971	1.02826
	hsa-miR-378f	0.000121925	0.63923	7.72011e-05	0.00137274	-1.00732	-1.81649	1.80329	7.22434e-08	1.19068e-07	-1.84216
	hsa-miR-378i	1.49357e-11	9.45868e-08	6.76435e-09	0.067638	-1.46989	-1.90164	1.29373	4.23533e-10	8.29463e-10	-2.00909
	hsa-miR-379	1.85987e-26	0.0103145	5.10018e-09	5.10018e-09	1.33147	8.08197	-6.06997	0.0124502	0.0147524	2.25765
	hsa-miR-380	7.3294e-28	0.00331695	5.10018e-09	5.10018e-09	5.84868	19.6093	-3.35277	0.000460947	0.000607267	2.84084
	hsa-miR-381	4.22276e-30	0.0271688	5.10018e-09	5.10018e-09	1.63658	14.9541	-9.13741	1.84742e-08	3.1552e-08	3.60357
	hsa-miR-382	5.18378e-33	4.83555e-05	5.10018e-09	5.10018e-09	3.23469	15.3828	-4.75558	1.90566e-15	6.52323e-15	4.31666
	hsa-miR-3909	2.0118e-06	7.94671e-06	0.895677	0.000362846	1.90404	-1.06239	2.02284	2.00304e-05	2.86506e-05	1.69657
	hsa-miR-3912	3.67138e-14	6.17593e-05	2.60497e-07	5.10019e-09	-1.65757	1.80222	-2.98731	0.0171761	0.0201435	-1.21664
	hsa-miR-3913-1	7.25402e-22	0.0584882	5.10018e-09	5.10018e-09	1.36574	3.37846	-2.47372	9.20122e-13	2.28887e-12	2.32637
	hsa-miR-3934	3.78145e-06	0.000117156	0.000103927	0.510951	1.86304	2.00426	-1.0758	2.91984e-13	7.90133e-13	2.07874
	hsa-miR-3960	0.216725	0.490631	0.652435	0.216525	1.28682	1.01983	1.26179	0.00128987	0.00162707	-3.14915
	hsa-miR-409	5.0108e-19	5.89182e-09	5.10018e-09	1.31501e-05	6.7073	7.96383	-1.18734	5.0415e-24	4.16313e-23	8.01974
	hsa-miR-410	1.11563e-34	0.532856	5.10018e-09	5.10018e-09	3.37651	39.9865	-11.8426	3.62748e-06	5.46168e-06	3.89762
	hsa-miR-411	6.91575e-37	0.855137	5.10018e-09	5.10018e-09	2.3327	16.1595	-6.92738	0.026414	0.0305304	1.17823
	hsa-miR-412	1.13663e-19	0.000235486	5.10018e-09	5.10871e-09	4.80766	14.4965	-3.01529	1.17732e-08	2.04562e-08	4.64529
	hsa-miR-423	2.87014e-14	5.10024e-09	2.94186e-06	0.540479	1.99983	1.74077	1.14882	1.01734e-12	2.50736e-12	1.78121
	hsa-miR-424	3.29846e-21	8.90543e-09	5.10018e-09	4.31982e-08	3.98275	6.0413	-1.51686	1.21657e-22	9.10726e-22	4.74161
	hsa-miR-425	0.000170913	0.00147458	0.00215234	0.705085	-1.12339	-1.58274	1.4089	6.76791e-18	3.18888e-17	3.44259
	hsa-miR-4286	7.84614e-12	5.10539e-09	0.422802	0.000100008	3.61303	1.41128	2.5601	0.0990522	0.109436	1.38491
	hsa-miR-429	5.96968e-13	5.10044e-09	0.00103561	0.0585011	4.11698	2.26678	1.81622	8.76609e-13	2.20806e-12	3.7192
	hsa-miR-4301	2.64987e-12	2.29605e-05	2.96303e-05	5.10264e-09	-3.02967	2.44617	-7.41109	0.00477094	0.0058433	1.56677
	hsa-miR-431	6.67365e-26	2.72607e-06	5.10018e-09	5.10018e-09	11.1042	27.3566	-2.46362	2.16061e-17	9.4571e-17	10.6641
	hsa-miR-432	3.4491e-31	0.000261696	5.10018e-09	5.10018e-09	5.47493	24.2546	-4.43012	2.31013e-14	7.28509e-14	6.08487
	hsa-miR-4326	1.82647e-16	5.10018e-09	0.289036	1.17399e-06	4.29354	1.68952	2.54127	1.69612e-25	1.69824e-24	7.10706
	hsa-miR-433	2.02146e-31	0.000282265	5.10018e-09	5.10018e-09	4.98599	22.9921	-4.61135	1.29411e-13	3.67583e-13	5.70582
	hsa-miR-4423	0.00514889	0.170441	0.114494	0.00398614	-1.79188	1.45986	-2.61588	0.957524	0.96475	1.09679
	hsa-miR-4443	2.53506e-21	5.10018e-09	0.0985921	3.495e-08	14.1329	4.44649	3.17844	1.47299e-19	7.97205e-19	4.75955
	hsa-miR-4448	1.12273e-09	1.24409e-08	2.53254e-05	0.997904	4.78961	3.35081	1.42939	0.07948	0.0887914	1.52461
	hsa-miR-4454	2.55685e-22	5.10018e-09	0.995806	5.10077e-09	3.80233	-1.0421	3.9624	6.7309e-09	1.18754e-08	2.91196
	hsa-miR-4484	8.00349e-09	0.0218047	1.89262e-05	8.32874e-09	1.60463	-7.49264	12.0229	0.224384	0.241575	1.29837
	hsa-miR-4485	1.98391e-12	5.10127e-09	0.306381	0.000108539	9.33416	2.7192	3.43268	0.0150487	0.0177526	1.54887
	hsa-miR-4488	3.47818e-05	2.08509e-05	0.097992	0.388325	3.73955	3.05572	1.22379	0.00105295	0.00133452	1.15445
	hsa-miR-4492	5.62399e-10	0.768503	5.72276e-09	2.67857e-08	-1.02471	-39.8307	38.8702	0.00142551	0.00178971	-4.47537
	hsa-miR-4497	5.43794e-07	0.000116117	0.0955431	3.19318e-06	2.08986	-1.67927	3.50944	0.0679167	0.0766215	1.59316
	hsa-miR-449a	1.43645e-13	0.887868	5.10049e-09	5.10797e-09	7.19869	9.82574	-1.36493	0.000153088	0.000206785	4.91989
	hsa-miR-4508	5.7971e-08	0.918049	8.14813e-08	6.39894e-07	1.02922	-14.488	14.9114	0.00063779	0.000822657	-3.92211
	hsa-miR-450a-1	1.64851e-05	0.0647473	1.0374e-05	0.00732805	4.24359	6.17603	-1.45538	9.43066e-22	6.24294e-21	5.2884
	hsa-miR-450a-2	7.03851e-06	0.0584708	4.21859e-06	0.0043285	4.17823	6.46231	-1.54666	4.65548e-22	3.21469e-21	5.24782
	hsa-miR-450b	5.00282e-21	0.00566305	5.10018e-09	5.10019e-09	2.8104	9.02144	-3.21003	4.96663e-11	1.05524e-10	2.95707
	hsa-miR-4510	2.5491e-08	3.07216e-07	3.67065e-05	0.921565	-2.26319	-2.04381	-1.10734	7.00499e-11	1.4612e-10	-2.48935
	hsa-miR-4516	0.0332128	0.355958	0.22176	0.0266022	1.3233	-1.1653	1.54204	0.389795	0.412451	-1.41432
	hsa-miR-451a	8.08289e-20	5.10018e-09	3.15694e-06	0.0188028	-14.869	-13.4681	-1.10402	3.10975e-13	8.35877e-13	-4.91695
	hsa-miR-452	0.0724048	0.189745	0.678464	0.0979045	2.01314	-2.47558	4.98368	0.0823922	0.0917888	1.2415
	hsa-miR-4529	3.29881e-46	5.10018e-09	5.10018e-09	0.999995	-14.0499	-14.2108	1.01146	7.38297e-10	1.40804e-09	-6.64946
	hsa-miR-455	7.50521e-36	5.10202e-09	5.10018e-09	5.10018e-09	2.56228	12.7661	-4.98234	3.63569e-24	3.09807e-23	5.37308
	hsa-miR-4652	2.52122e-09	1.62998e-08	0.970022	1.57326e-05	37.4614	Null in FL	Null in FL	2.28825e-42	7.35397e-41	97.3584
	hsa-miR-4661	4.28799e-06	0.00681375	0.012124	3.87322e-06	1.56917	-1.54924	2.43102	9.24535e-27	1.00075e-25	4.5599
	hsa-miR-4662a	9.46702e-25	5.10075e-09	7.77951e-09	5.10018e-09	-1.59952	2.97255	-4.75464	0.758743	0.775195	1.43417
	hsa-miR-4668	8.33441e-15	5.10018e-09	0.0173912	0.000788598	2.96587	1.7527	1.69217	1.76939e-44	7.08639e-43	8.13493
	hsa-miR-4676	0.0671429	0.0887457	0.229931	0.996706	1.49642	1.35881	1.10127	2.54091e-08	4.28478e-08	2.0731
	hsa-miR-4677	0.155631	0.24234	0.270273	0.934938	1.358	1.25163	1.08498	5.88669e-14	1.79971e-13	2.4112
	hsa-miR-4690	8.22475e-09	1.31321e-08	0.00183836	0.49339	2.38792	1.86503	1.28037	9.3997e-28	1.12376e-26	4.5096
	hsa-miR-4724	2.62702e-27	5.10018e-09	0.145537	5.10018e-09	8.20204	-4.85773	39.8432	1.47202e-23	1.20315e-22	6.16548
	hsa-miR-4728	4.15638e-29	5.10018e-09	0.332896	5.10021e-09	4.7742	1.35504	3.52329	2.00457e-20	1.18938e-19	5.16048
	hsa-miR-4746	2.82907e-07	0.0289859	1.61074e-07	0.00082963	1.62398	2.72487	-1.6779	1.43009e-19	7.79254e-19	2.88842
	hsa-miR-4772	2.42236e-22	5.10018e-09	5.10018e-09	0.0156584	-2.23668	-3.76396	1.68283	0.521909	0.541514	1.21743
	hsa-miR-4777	5.26981e-25	5.10018e-09	5.10018e-09	0.00248813	-3.34862	-27.4832	8.20732	0.000761163	0.000973949	-1.6605
	hsa-miR-4787	1.08074e-17	5.10018e-09	4.3341e-06	0.0730275	6.99642	3.9272	1.78153	5.5453e-08	9.21533e-08	2.71593
	hsa-miR-4791	0.20829	0.244653	0.9817	0.378011	1.3308	1.08553	1.22594	0.000680194	0.000873133	1.57324
	hsa-miR-483	2.26335e-15	0.430195	5.10018e-09	5.10183e-09	6.61338	29.6889	-4.48922	1.88235e-05	2.70693e-05	12.0321
	hsa-miR-484	2.31316e-11	1.62164e-08	2.69114e-08	0.311344	1.78061	2.46411	-1.38386	7.51006e-10	1.42155e-09	2.01944
	hsa-miR-485	6.68466e-26	2.04996e-08	5.10018e-09	5.10055e-09	13.0057	21.4745	-1.65117	5.28612e-13	1.38826e-12	6.6111
	hsa-miR-486-1	9.20869e-30	5.10018e-09	3.07686e-07	6.4791e-06	-7.33977	-2.65975	-2.75957	1.30596e-20	7.92481e-20	-5.84736
	hsa-miR-487a	7.74522e-21	3.3185e-06	5.10018e-09	5.18099e-09	5.8069	12.1712	-2.09598	6.57662e-14	1.99541e-13	5.99332
	hsa-miR-487b	5.2316e-27	9.56019e-05	5.10018e-09	5.10018e-09	5.23862	17.164	-3.27644	1.41176e-17	6.38883e-17	5.36702
	hsa-miR-490	5.17775e-21	5.10018e-09	0.0849951	5.10018e-09	-2.49254	1.29345	-3.22398	3.30308e-09	5.97238e-09	-2.7397
	hsa-miR-491	6.74138e-06	1.63558e-05	0.00298018	0.99116	1.93369	1.85214	1.04403	3.14665e-14	9.80725e-14	2.64565
	hsa-miR-493	6.82135e-29	5.46029e-05	5.10018e-09	5.10018e-09	4.32056	17.9949	-4.16494	1.6154e-16	6.37407e-16	5.00778
	hsa-miR-494	7.80191e-29	0.000369539	5.10018e-09	5.10018e-09	4.50276	17.4736	-3.88064	3.32319e-10	6.58879e-10	4.15685
	hsa-miR-495	6.23682e-30	0.241759	5.10018e-09	5.10018e-09	3.34109	24.8532	-7.43866	1.67487e-09	3.09831e-09	3.99581
	hsa-miR-496	7.00074e-31	0.0114062	5.10018e-09	5.10018e-09	3.69875	18.5369	-5.01166	1.60046e-11	3.66691e-11	4.30178
	hsa-miR-497	0.000135536	0.00874143	0.000336477	0.210498	-1.89887	-5.272	2.77638	0.00818211	0.00988517	1.34852
	hsa-miR-5000	1.09208e-17	5.10018e-09	0.0210405	2.99615e-05	-2.03819	-1.2889	-1.58134	0.160347	0.174035	1.18946
	hsa-miR-500a	0.0129624	0.118483	0.320739	0.0142247	-1.02048	1.26468	-1.29058	8.41274e-14	2.5144e-13	2.15782
	hsa-miR-500b	0.000205054	0.00515958	0.000866801	0.384985	1.62833	2.08519	-1.28057	4.59213e-08	7.64719e-08	1.92595
	hsa-miR-501	0.0028076	0.00499159	0.950963	0.0288749	1.5873	1.041	1.52479	2.43735e-17	1.05531e-16	3.23332
	hsa-miR-5010	6.31954e-14	5.10929e-09	0.354329	5.79813e-09	2.3064	-1.18707	2.73787	7.45467e-11	1.55096e-10	2.13345
	hsa-miR-502	0.143037	0.123925	0.914335	0.565025	1.37424	1.10427	1.24448	1.20457e-10	2.45512e-10	1.75858
	hsa-miR-505	0.00975553	0.0159307	0.949546	0.0575528	1.44113	-2.08661	3.00707	3.78944e-21	2.409e-20	3.55639
	hsa-miR-5100	1.22799e-14	5.10018e-09	0.00546987	0.00339179	4.97491	3.10026	1.60468	0.451979	0.475736	1.54703
	hsa-miR-511	9.30918e-35	6.87746e-06	5.10018e-09	5.10018e-09	-1.4443	-20.9029	14.4727	0.373204	0.396467	1.18436
	hsa-miR-516a-1	0.173347	0.999951	0.180016	0.198897	30.4979	9.40711	3.24201	1.8671e-06	2.83643e-06	1.69074
	hsa-miR-518e	0.0601428	0.512011	0.23459	0.0476135	101.669	8.74	11.6327	0.657965	0.673091	6.43864
	hsa-miR-519a-1	0.303364	0.662656	0.624978	0.282619	73.605	6.02818	12.2102	0.0984421	0.109062	7.93592
	hsa-miR-519b	0.11487	0.608649	0.320917	0.0950973	101.563	7.79794	13.0244	0.461621	0.483977	6.86159
	hsa-miR-519c	0.115401	0.628666	0.309516	0.0951612	103.06	7.87383	13.089	0.42741	0.451062	6.8726
	hsa-miR-522	0.12581	0.510075	0.421398	0.110342	94.2236	7.29047	12.9242	0.603484	0.621325	6.73289
	hsa-miR-523	0.110266	0.625654	0.300037	0.0905468	103.972	7.98056	13.0281	0.469331	0.490136	6.80343
	hsa-miR-532	0.000242419	0.00272872	0.435963	0.00114456	-1.14534	1.2234	-1.40122	7.11142e-12	1.66557e-11	1.97941
	hsa-miR-539	1.89818e-22	2.44994e-06	5.10018e-09	5.10383e-09	6.9979	16.8835	-2.41265	5.90076e-37	1.21193e-35	14.2371
	hsa-miR-542	4.27533e-29	0.0949088	5.10018e-09	5.10018e-09	1.98617	6.91678	-3.48247	1.69168e-09	3.12221e-09	2.45929
	hsa-miR-543	5.29685e-26	0.000154525	5.10018e-09	5.10018e-09	6.84191	19.6971	-2.8789	4.27802e-11	9.16228e-11	5.81842
	hsa-miR-548aa-2	0.000225288	0.00570381	0.000904884	0.378869	1.4025	1.68549	-1.20177	9.27559e-13	2.29313e-12	2.48269
	hsa-miR-548am	0.0096164	0.238658	0.130088	0.00729846	-1.12527	1.29754	-1.46008	0.00479482	0.00586359	1.41079
	hsa-miR-548c	0.00453138	0.105251	0.00512942	0.240081	1.35301	1.6802	-1.24182	5.0846e-10	9.86141e-10	2.17864
	hsa-miR-548d-2	0.0552463	0.135769	0.727026	0.0883622	-1.16351	1.12239	-1.30591	3.60972e-11	7.7935e-11	2.51149
	hsa-miR-548f-1	0.000103456	7.41223e-05	0.758371	0.0427803	-1.69196	-1.1349	-1.49084	1.82337e-06	2.78194e-06	2.88211
	hsa-miR-548h-4	1.28056e-13	2.78529e-07	5.10164e-09	0.00111638	1.79681	2.54085	-1.41409	2.41288e-12	5.82145e-12	2.26603
	hsa-miR-548o	3.29174e-08	3.80518e-08	0.00269263	0.547763	-1.79571	-1.57192	-1.14237	2.04664e-05	2.92221e-05	1.52684
	hsa-miR-548o-2	0.00530608	0.0044347	0.907567	0.140922	-1.2744	-1.04639	-1.2179	3.17653e-07	5.03842e-07	1.65135
	hsa-miR-548q	0.0041018	0.00435884	0.99039	0.076404	1.47358	1.04516	1.40991	2.56761e-13	6.99543e-13	2.84676
	hsa-miR-548t	0.00846509	0.0174942	0.0564117	0.960647	1.32053	1.44361	-1.09321	5.62894e-15	1.87086e-14	2.71484
	hsa-miR-548z	0.0113939	0.400668	0.00828189	0.113362	1.16763	1.43847	-1.23196	1.89046e-09	3.47307e-09	2.19613
	hsa-miR-550a-1	0.000988128	0.0020704	0.929524	0.0143258	1.55876	1.05847	1.47265	3.45666e-22	2.40764e-21	3.62852
	hsa-miR-550a-3	0.00134376	0.00445139	0.775271	0.00944853	1.51658	-1.02358	1.55235	1.73188e-15	5.95381e-15	2.98107
	hsa-miR-551b	8.61747e-26	0.0945013	5.10018e-09	5.10018e-09	-1.12799	14.4618	-16.3127	2.45952e-09	4.48764e-09	3.61227
	hsa-miR-556	7.54927e-23	5.10018e-09	0.254305	5.56575e-09	7.35801	1.77889	4.13629	3.73625e-27	4.15657e-26	6.09127
	hsa-miR-5585	1.87494e-10	5.17804e-09	0.0106829	0.0601701	6.22702	3.73797	1.66588	6.60187e-63	6.61012e-61	16.5119
	hsa-miR-561	5.09331e-29	0.0891763	5.10018e-09	5.10018e-09	2.25085	10.8173	-4.80586	4.92648e-15	1.64421e-14	3.42548
	hsa-miR-5683	3.88716e-16	4.75564e-07	6.29724e-07	5.10018e-09	-3.12168	2.36354	-7.3782	0.0206576	0.0240156	-1.58521
	hsa-miR-5684	5.43172e-13	6.32253e-09	5.79471e-09	0.172677	5.14775	7.67745	-1.49142	4.0017e-15	1.34679e-14	3.34243
	hsa-miR-570	2.6167e-06	3.83111e-05	0.0001946	0.730998	2.17458	2.26515	-1.04165	6.01831e-20	3.41891e-19	5.88262
	hsa-miR-5701-1	0.000101883	0.00291465	0.247869	0.000322947	2.00021	-3.24613	6.49294	2.57004e-16	9.94493e-16	3.3887
	hsa-miR-574	0.00156135	0.000973591	0.535822	0.250942	1.5051	1.37325	1.09601	3.55727e-18	1.79531e-17	3.06661
	hsa-miR-576	6.04467e-12	0.464447	5.46505e-09	5.10866e-09	-1.02123	2.74423	-2.80249	2.01568e-13	5.62566e-13	2.19022
	hsa-miR-577	1.30619e-16	5.131e-09	5.10027e-09	0.0145315	14.4311	19.7825	-1.37083	3.122e-67	6.2518e-65	51.9047
	hsa-miR-582	0.00542848	0.024599	0.019858	0.73449	1.39707	-1.8557	2.59254	0.0207982	0.0241441	2.11132
	hsa-miR-584	2.99746e-08	1.8138e-08	0.19368	0.0173231	-3.28827	-2.06796	-1.5901	2.07902e-11	4.65166e-11	-1.22435
	hsa-miR-589	0.225635	0.924597	0.200366	0.340661	-1.03587	-7.10692	6.86083	2.41863e-21	1.56235e-20	3.04175
	hsa-miR-590	1.50073e-12	5.08344e-07	5.12247e-09	0.0038945	1.94669	3.36431	-1.72822	2.34085e-17	1.01903e-16	2.96318
	hsa-miR-6129	0.132998	0.253471	0.205894	0.861681	-1.5156	-2.01822	1.33163	2.19885e-12	5.33722e-12	-12.8725
	hsa-miR-6130	2.68026e-07	1.47985e-07	0.413103	0.0125116	-2.35888	-1.05955	-2.2263	4.83652e-13	1.27856e-12	-3.11895
	hsa-miR-615	9.29798e-19	5.10018e-09	0.999897	5.24273e-09	19.7533	1.06083	18.6207	8.34045e-22	5.56725e-21	15.6379
	hsa-miR-619	5.21389e-17	5.68501e-09	5.10018e-09	0.000693235	2.98059	6.83774	-2.29409	3.71741e-11	8.00442e-11	2.57196
	hsa-miR-625	8.34092e-10	5.72834e-09	0.00176763	0.308093	2.32427	1.69927	1.36781	2.0733e-20	1.22112e-19	3.29229
	hsa-miR-627	1.12867e-06	7.95531e-06	0.000333287	0.933023	2.17036	2.32042	-1.06914	7.85941e-11	1.62672e-10	2.35489
	hsa-miR-628	0.00104737	0.00264112	0.874924	0.0115761	2.56454	-1.98998	5.10338	6.17617e-13	1.60101e-12	2.19622
	hsa-miR-629	5.05002e-08	3.62657e-08	0.0114989	0.290977	1.91866	1.61945	1.18476	1.40961e-16	5.6174e-16	2.77756
	hsa-miR-642a	4.31141e-19	5.10018e-09	0.929738	5.11943e-09	4.08209	-1.02742	4.19401	3.83559e-20	2.24256e-19	5.88259
	hsa-miR-6501	1.0276e-09	0.0126038	6.11582e-06	5.49514e-09	1.58559	-6.99835	11.0965	0.00850545	0.0102449	1.51884
	hsa-miR-6509	3.7407e-08	0.947469	6.15328e-08	3.6797e-07	1.10364	2.43208	-2.2037	0.000163866	0.000220599	1.54745
	hsa-miR-651	9.84461e-13	0.423293	5.10086e-09	5.48133e-09	1.41609	3.00326	-2.12081	1.56982e-11	3.63418e-11	2.65206
	hsa-miR-6511a-1	3.98341e-07	3.11807e-07	0.0112962	0.47452	1.84254	1.55468	1.18516	7.54254e-10	1.42155e-09	2.13212
	hsa-miR-6516	5.44891e-27	5.10018e-09	0.00122375	2.64627e-08	4.83615	2.27961	2.12148	1.86971e-06	2.83643e-06	2.07446
	hsa-miR-652	2.74242e-05	0.999925	4.45867e-05	6.95689e-05	1.13508	-1.62435	1.84377	0.00845914	0.0102045	1.29734
	hsa-miR-654	1.54158e-17	0.770715	5.10018e-09	5.10018e-09	2.80856	8.4767	-3.01816	0.000388492	0.000515202	2.43142
	hsa-miR-655	1.13432e-37	0.977129	5.10018e-09	5.10018e-09	2.10498	23.3583	-11.0967	8.96096e-08	1.47387e-07	3.06604
	hsa-miR-660	8.75238e-09	0.0844773	3.77861e-06	8.90069e-09	-1.07114	2.30043	-2.46409	7.84895e-05	0.000107287	1.73956
	hsa-miR-664a	0.457109	0.467014	0.707355	0.996924	1.73944	-1.79999	3.13098	3.64886e-13	9.74247e-13	2.03227
	hsa-miR-664b	8.18146e-14	6.32017e-08	0.000484513	5.10078e-09	1.84463	-2.20784	4.07265	2.31694e-11	5.1552e-11	1.85054
	hsa-miR-671	8.64533e-34	5.10018e-09	0.999413	5.10018e-09	3.43966	1.09999	3.127	4.7437e-22	3.24761e-21	3.82831
	hsa-miR-6716	0.00627467	0.00421212	0.59808	0.35322	1.55002	1.20582	1.28545	2.18759e-05	3.10684e-05	1.68653
	hsa-miR-6718	3.73861e-15	5.10159e-09	5.48919e-09	0.552659	-2.3078	-3.94615	1.70992	0.203239	0.219104	3.72528
	hsa-miR-6724-1	4.19565e-08	2.6776e-07	0.860448	3.28447e-05	2.55004	-1.11031	2.83134	3.60219e-11	7.7935e-11	2.2529
	hsa-miR-6744	2.28956e-06	4.69004e-06	0.997979	0.00105301	121.078	Null in FL	Null in FL	4.03547e-24	3.36709e-23	Null in ANL
	hsa-miR-675	3.03796e-14	0.920005	5.10026e-09	5.10175e-09	1.22154	7.84519	-6.4224	7.1581e-19	3.79711e-18	46.3082
	hsa-miR-676	0.00157743	0.0443596	0.172875	0.00180891	-1.11096	1.39829	-1.55345	0.0436369	0.0497908	1.01352
	hsa-miR-6761	2.52608e-11	1.0172e-08	0.220257	1.74622e-08	2.66357	-1.36492	3.63557	3.4716e-08	5.81748e-08	1.7752
	hsa-miR-6806	0.0119932	0.0109283	0.95744	0.163471	-1.19401	-1.02283	-1.16736	0.497649	0.517013	-1.01769
	hsa-miR-6820	9.68651e-10	5.49186e-09	0.142098	0.00672673	2.6731	1.63976	1.63018	3.7357e-12	8.88997e-12	3.22894
	hsa-miR-6837	1.48945e-05	0.858027	1.31158e-05	0.00010668	1.05144	-1.93578	2.03536	4.03201e-10	7.93523e-10	1.80999
	hsa-miR-6842	4.46091e-09	0.188611	7.01282e-09	2.34089e-06	-1.12559	-3.26841	2.90373	0.0052883	0.00644738	1.33097
	hsa-miR-6892	5.86229e-28	5.10018e-09	5.10018e-09	0.0163973	-2.30602	-3.70922	1.6085	1.83373e-07	2.95537e-07	-1.84848
	hsa-miR-708	6.76587e-25	5.10018e-09	5.10018e-09	0.823298	2.85677	2.80771	1.01747	1.0003e-28	1.25193e-27	8.85456
	hsa-miR-7-1	2.16765e-08	3.47159e-08	0.913785	0.000340133	3.57869	-1.11718	3.99802	4.14723e-25	3.90815e-24	4.46506
	hsa-miR-7156	5.06862e-08	3.13068e-08	0.368709	0.00760415	-1.99216	-1.30572	-1.52571	0.107247	0.118164	-1.00401
	hsa-miR-7-2	2.72169e-10	5.20764e-09	0.129043	0.00456954	4.94828	1.78449	2.77293	5.47421e-05	7.58623e-05	2.12369
	hsa-miR-7-3	6.41717e-13	5.10042e-09	0.114251	0.000395692	7.01484	2.16282	3.24337	4.24959e-05	5.91986e-05	2.16095
	hsa-miR-744	8.30767e-17	5.10031e-09	5.11031e-09	0.350993	2.17503	2.43824	-1.12101	3.52901e-13	9.45396e-13	2.06021
	hsa-miR-758	1.30646e-21	0.032494	5.10018e-09	5.10018e-09	3.47868	9.01033	-2.59016	7.452e-06	1.09725e-05	3.42605
	hsa-miR-760	7.18567e-20	5.10018e-09	0.00096228	0.000125938	4.57741	2.0461	2.23714	1.00423e-13	2.90392e-13	4.1555
	hsa-miR-769	1.03944e-19	9.04767e-09	5.10018e-09	7.60478e-07	1.76565	2.78778	-1.5789	1.40892e-10	2.84986e-10	1.64808
	hsa-miR-7704	1.00706e-13	0.931217	5.10045e-09	5.1045e-09	-1.00441	-4.32562	4.30664	2.40823e-07	3.85029e-07	-2.47078
	hsa-miR-7706	0.00102952	0.920264	0.000907039	0.00329454	1.11488	1.67283	-1.50046	1.61142e-14	5.22569e-14	2.50683
	hsa-miR-7977	1.47146e-21	5.10018e-09	0.401332	5.10019e-09	6.48872	-1.42946	9.27538	0.000884099	0.00112765	2.01238
	hsa-miR-874	7.91578e-07	1.52425e-05	8.52304e-05	0.702486	1.19859	-1.03527	1.24086	1.44496e-15	5.01045e-15	2.87664
	hsa-miR-877	1.16971e-35	5.10018e-09	0.000126583	5.10231e-09	11.9685	2.52453	4.74089	5.12575e-13	1.35057e-12	2.76745
	hsa-miR-887	3.78308e-21	4.89165e-05	5.10018e-09	5.10242e-09	1.89768	5.56169	-2.93078	8.35181e-16	2.96009e-15	2.64544
	hsa-miR-889	1.28765e-23	0.825697	5.10018e-09	5.10018e-09	2.47247	10.5713	-4.2756	1.76353e-07	2.85371e-07	4.08248
	hsa-miR-9-1	7.49251e-17	5.10018e-09	0.190677	1.88612e-06	8.45699	1.65018	5.12489	3.99951e-25	3.85744e-24	42.1249
	hsa-miR-92a-1	7.31461e-06	0.000707556	0.132117	2.7158e-05	-1.15413	1.56239	-1.8032	3.60751e-18	1.80601e-17	2.48477
	hsa-miR-92a-2	1.31945e-05	0.000232339	0.413217	0.000158112	-1.19365	1.42085	-1.69599	3.56373e-18	1.79531e-17	2.47341
	hsa-miR-92b	5.83575e-15	2.68088e-07	5.10021e-09	0.000110551	1.85965	3.11942	-1.67742	2.30684e-13	6.32801e-13	2.87987
	hsa-miR-93	2.86244e-06	0.0853754	1.47085e-06	0.00137203	-1.04426	-1.21614	1.1646	2.79993e-22	2.02049e-21	4.1713
	hsa-miR-934	9.38768e-21	0.933854	5.10018e-09	5.10018e-09	2.339	7.9023	-3.3785	0.000278202	0.000370166	4.43672
	hsa-miR-935	0.00295194	0.775287	0.00212002	0.0131631	1.85029	-2.45606	4.54442	0.000121939	0.000165548	2.84874
	hsa-miR-940	1.90966e-27	5.10018e-09	0.0478202	5.13423e-09	6.05578	1.78211	3.39809	1.00191e-25	1.01586e-24	7.22867
	hsa-miR-941-1	3.96236e-09	1.70085e-07	0.416862	9.79845e-07	2.09134	-1.27022	2.65646	8.6673e-14	2.53376e-13	2.78943
	hsa-miR-942	0.0067467	0.446009	0.00457814	0.0660056	-1.01432	-1.61362	1.59084	0.00137958	0.00173477	1.42771
	hsa-miR-944	0.0370958	0.82635	0.0765242	0.0310425	3.43569	-1.94679	6.68857	0.00110343	0.00139629	2.76984
	hsa-miR-95	6.70482e-06	0.0185016	6.05601e-06	0.0144965	2.11504	2.82214	-1.33432	0.0459335	0.0522624	1.5598
	hsa-miR-98	1.34815e-07	6.52992e-08	0.06983	0.0981415	-1.64315	-1.23261	-1.33307	0.382524	0.405293	-1.02032
	hsa-miR-99a	1.71595e-27	5.10018e-09	0.149522	5.10289e-09	-2.67203	-1.19421	-2.23749	5.86419e-05	8.08471e-05	-1.23425
	hsa-miR-99b	0.0041891	0.551701	0.0027363	0.0330846	1.14956	1.46453	-1.27399	2.005e-10	4.04535e-10	1.6893
	LUAD-nov-miR-1°	4.13937e-09	6.27094e-08	0.699209	3.75493e-06	5.70265	-1.65916	9.46164	1.43899e-24	1.2807e-23	9.09488
	LUAD-nov-miR-10°	2.19685e-12	1.27786e-05	5.10583e-09	0.000280399	-1.83656	-11.1213	6.05551	0.260029	0.2792	1.38243
	LUAD-nov-miR-11°	3.35617e-09	0.084042	1.64111e-06	6.56192e-09	1.38029	-2.90448	4.00901	1.37797e-14	4.5051e-14	3.10096
	LUAD-nov-miR-12°	1.27947e-06	0.358829	3.73399e-05	7.9724e-07	-1.00898	2.07708	-2.09574	3.26632e-07	5.16041e-07	2.517
	LUAD-nov-miR-13°	0.15364	0.280851	0.229499	0.86894	-1.10406	-1.29102	1.16934	0.188357	0.203609	1.0255
	LUAD-nov-miR-14°	1.71165e-11	2.2297e-07	0.0101392	5.37869e-09	2.13182	-2.43228	5.18517	6.58358e-08	1.08955e-07	2.11824
	LUAD-nov-miR-15°	0.0553929	0.0751764	0.20555	0.995968	1.40043	1.31219	1.06725	9.47493e-19	4.9604e-18	3.16371
	LUAD-nov-miR-16°	0.000128774	0.000511585	0.790495	0.00245271	2.09326	-1.08979	2.28122	3.77762e-13	1.00527e-12	2.98824
	LUAD-nov-miR-17°	0.23512	0.881856	0.348924	0.209721	1.36069	1.07573	1.2649	2.21159e-13	6.10857e-13	4.76309
	LUAD-nov-miR-18°	1.26468e-09	0.00155993	7.37669e-05	5.78311e-09	1.55217	-2.49205	3.8681	1.18644e-05	1.72475e-05	1.83353
	LUAD-nov-miR-19°	0.0459639	0.0593252	0.981065	0.16282	1.76658	-1.03321	1.82525	1.03321e-15	3.61396e-15	4.5174
	LUAD-nov-miR-2°	0.000624318	0.0057505	0.458034	0.00229878	3.58448	-2.94309	10.5494	0.018041	0.0210653	1.47858
	LUAD-nov-miR-20°	1.64614e-07	4.95872e-07	0.982309	0.000184856	53.1719	-28.2556	1502.41	2.4155e-23	1.93482e-22	Null in ANL
	LUAD-nov-miR-21°	5.62612e-10	0.00264054	2.10852e-05	5.35327e-09	1.74512	-16.6267	29.0156	0.0440096	0.0501446	1.54919
	LUAD-nov-miR-22°	1.26348e-13	5.10134e-09	0.95741	5.40147e-08	35.7281	-4.89319	174.824	7.31389e-34	1.30187e-32	54.5449
	LUAD-nov-miR-23°	1.02341e-08	1.08285e-08	0.41485	0.00298685	10.0626	2.89498	3.47588	3.5338e-26	3.63481e-25	7.77069
	LUAD-nov-miR-24°	1.00424e-05	0.0702111	0.00200463	5.15099e-06	1.48328	-5.05951	7.50468	4.33635e-12	1.02764e-11	5.5564
	LUAD-nov-miR-25°	0.0411693	0.187831	0.0547292	0.574466	3.69543	1.67297	2.2089	4.9882e-12	1.17172e-11	4.9424
	LUAD-nov-miR-26°	6.02922e-19	5.10018e-09	0.0163813	1.04772e-05	9.56086	2.46557	3.87775	1.2165e-17	5.53648e-17	2.78864
	LUAD-nov-miR-27°	7.22806e-15	5.10603e-09	0.138485	5.12915e-09	4.74297	Null in FL	Null in FL	1.55852e-40	3.90116e-39	16.7993
	LUAD-nov-miR-28°	0.0408698	0.310426	0.0394773	0.373898	-1.11178	-1.34367	1.20857	6.85363e-09	1.20654e-08	2.02341
	LUAD-nov-miR-29°	1.91708e-05	0.997723	2.87046e-05	5.7162e-05	1.05958	-2.03425	2.15546	9.28121e-10	1.72488e-09	2.12729
	LUAD-nov-miR-3°	8.94117e-08	0.000149449	5.53072e-07	0.0564319	1.66349	1.91599	-1.15179	1.88462e-17	8.2944e-17	2.45794
	LUAD-nov-miR-30°	0.00396783	0.0180721	0.61356	0.0119096	1.26047	-3.42405	4.31592	3.8437e-18	1.9123e-17	4.12895
	LUAD-nov-miR-31°	3.50261e-08	0.996099	1.03848e-07	1.59882e-07	1.12666	-7.53748	8.49217	0.000534893	0.000693284	1.72797
	LUAD-nov-miR-32°	5.26648e-13	0.0513433	6.34719e-09	5.1004e-09	1.35166	-4.06885	5.49968	2.02214e-08	3.43892e-08	2.21003
	LUAD-nov-miR-33°	5.39329e-23	5.10018e-09	0.0525725	5.10018e-09	3.31164	-2.34496	7.76566	8.9408e-14	2.59478e-13	4.38576
	LUAD-nov-miR-34°	1.53935e-07	5.414e-05	0.0741595	1.03745e-06	1.85934	-1.39358	2.59115	1.59604e-11	3.66691e-11	2.74139
	LUAD-nov-miR-35°	1.61575e-06	2.16144e-06	0.965184	0.0019883	9.5361	1.27504	7.47908	2.20737e-13	6.10857e-13	9.36812
	LUAD-nov-miR-36°	2.87584e-15	8.3479e-09	0.000423321	5.10022e-09	3.80785	-6.19414	23.5863	3.48842e-07	5.50045e-07	2.19643
	LUAD-nov-miR-37°	4.81272e-14	5.10019e-09	0.0569853	0.000354036	2.51705	1.22354	2.05719	4.618e-06	6.88829e-06	1.97497
	LUAD-nov-miR-38°	3.06482e-10	0.963592	6.75488e-09	6.63788e-09	1.05291	-2.22879	2.34672	0.0524901	0.0595532	1.20687
	LUAD-nov-miR-39°	9.57405e-09	0.867406	7.07481e-08	2.77353e-08	1.26136	-6.95216	8.76919	6.99215e-09	1.22823e-08	2.28931
	LUAD-nov-miR-4°	8.07062e-20	7.59863e-05	5.10018e-09	5.12268e-09	-1.88491	-91.2155	48.3924	1.92489e-08	3.28051e-08	-5.11335
	LUAD-nov-miR-40°	1.40756e-19	5.10018e-09	1.78501e-05	0.00653711	-2.22362	-1.58154	-1.40598	0.184521	0.199732	-1.04889
	LUAD-nov-miR-41°	1.65182e-26	5.17103e-09	5.10018e-09	5.12296e-09	-1.72725	-20.9106	12.1063	0.114259	0.125717	-1.09198
	LUAD-nov-miR-42°	6.2696e-30	5.10018e-09	5.10018e-09	0.000923482	-4.07439	-273.788	67.1974	0.00011024	0.000149919	-1.54378
	LUAD-nov-miR-43°	2.86168e-14	5.10044e-09	2.10855e-07	0.936677	-7.29906	-5.25054	-1.39015	2.73869e-12	6.56793e-12	-6.70896
	LUAD-nov-miR-44°	0.00111689	0.00154522	0.0456045	0.978288	-1.41424	-1.4849	1.04996	0.000123137	0.000166891	1.82151
	LUAD-nov-miR-5°	2.42805e-13	0.000603913	5.10029e-09	9.30964e-07	1.71264	3.35772	-1.96056	9.06856e-28	1.10059e-26	5.59548
	LUAD-nov-miR-6°	9.97493e-08	0.014669	0.000255383	5.28504e-08	1.79565	-1.84952	3.32107	7.91359e-13	2.01872e-12	3.43353
	LUAD-nov-miR-7°	2.04077e-10	0.000191252	0.000138535	5.26795e-09	2.14507	-6.66107	14.2885	2.72422e-05	3.84173e-05	1.90006
	LUAD-nov-miR-8°	7.05184e-21	5.10018e-09	2.21891e-07	0.0455567	-2.70349	-2.83999	1.05049	1.0153e-13	2.92538e-13	-2.55169
	LUAD-nov-miR-9°	1.7798e-06	0.000137958	0.181207	1.40865e-05	3.47584	-3.06317	10.6471	4.07433e-10	7.99886e-10	3.3285
	°Indicates novel miRNAs. *LUAD: lung adenocarcinoma; ANL: adult non-neoplastic lung; FL: fetal lung. †BH: Benjamini-Hochberg adjusted p-value. Names of lung oncofetal miRNAs (n = 13) are bolded.

## Sheet: Table S3
Supplemental Table S3. mirDIP integrative scores between lung oncofetal miRNAs (n = 13) and mRNAs predicted to be targeted by at least three lung oncofetal miRNAs (n = 373).
	Gene	miRNA
		hsa-miR-1290	hsa-miR-1343	hsa-miR-301b	hsa-miR-3170	hsa-miR-323b	hsa-miR-329	hsa-miR-380	hsa-miR-433	hsa-miR-4787	hsa-miR-543	hsa-miR-5684	hsa-miR-627	hsa-miR-6516
	ACBD3	n.s.*	n.s.	0.82	n.s.	n.s.	n.s.	0.42	n.s.	n.s.	0.55	n.s.	n.s.	n.s.
	ACSL4	0.56	n.s.	0.86	n.s.	n.s.	n.s.	0.55	0.49	n.s.	0.51	n.s.	n.s.	n.s.
	ACVR2A	0.44	n.s.	0.66	n.s.	n.s.	n.s.	n.s.	0.5	n.s.	0.71	n.s.	n.s.	n.s.
	ACVR2B	n.s.	n.s.	0.47	n.s.	n.s.	n.s.	0.42	n.s.	n.s.	0.66	n.s.	n.s.	n.s.
	ADAMTS1	n.s.	n.s.	n.s.	n.s.	n.s.	0.4	0.43	n.s.	n.s.	0.39	n.s.	n.s.	n.s.
	AFF2	0.39	n.s.	n.s.	n.s.	n.s.	n.s.	0.52	n.s.	n.s.	0.5	n.s.	0.45	n.s.
	AFF4	0.4	n.s.	n.s.	n.s.	n.s.	0.43	n.s.	0.44	n.s.	n.s.	n.s.	n.s.	n.s.
	AGFG1	n.s.	n.s.	0.81	n.s.	n.s.	n.s.	0.46	n.s.	n.s.	0.52	n.s.	n.s.	n.s.
	AGO1	0.48	n.s.	0.85	n.s.	n.s.	n.s.	n.s.	n.s.	n.s.	n.s.	n.s.	0.48	n.s.
	AGPAT5	n.s.	n.s.	n.s.	n.s.	n.s.	0.58	n.s.	0.45	n.s.	0.54	n.s.	n.s.	n.s.
	AHR	n.s.	n.s.	n.s.	n.s.	n.s.	n.s.	0.65	0.53	n.s.	0.41	n.s.	n.s.	n.s.
	AKAP11	n.s.	n.s.	0.62	n.s.	n.s.	0.54	n.s.	n.s.	n.s.	0.65	n.s.	n.s.	n.s.
	AKAP7	0.49	n.s.	0.54	n.s.	n.s.	0.47	n.s.	0.47	n.s.	0.78	n.s.	n.s.	n.s.
	ANKFY1	0.44	n.s.	0.59	n.s.	n.s.	n.s.	n.s.	0.39	n.s.	0.44	n.s.	n.s.	n.s.
	ANKRD12	n.s.	n.s.	0.75	n.s.	n.s.	n.s.	n.s.	0.65	n.s.	0.52	n.s.	0.44	n.s.
	ANKRD13C	0.54	n.s.	0.69	n.s.	n.s.	n.s.	n.s.	n.s.	n.s.	0.77	n.s.	n.s.	n.s.
	ANKRD50	n.s.	n.s.	0.51	n.s.	n.s.	n.s.	n.s.	0.41	n.s.	0.7	n.s.	n.s.	n.s.
	ANO6	n.s.	n.s.	n.s.	n.s.	n.s.	n.s.	n.s.	0.47	n.s.	0.4	n.s.	0.5	n.s.
	AP4E1	n.s.	n.s.	0.45	n.s.	n.s.	n.s.	0.39	n.s.	n.s.	0.65	n.s.	n.s.	n.s.
	API5	n.s.	n.s.	0.58	n.s.	n.s.	n.s.	0.41	n.s.	n.s.	0.64	n.s.	n.s.	n.s.
	ARFIP1	0.39	n.s.	0.81	n.s.	n.s.	n.s.	n.s.	n.s.	n.s.	0.44	n.s.	n.s.	n.s.
	ARHGAP12	n.s.	n.s.	0.84	n.s.	n.s.	n.s.	n.s.	n.s.	n.s.	0.58	n.s.	0.4	n.s.
	ARHGAP35	n.s.	n.s.	0.63	n.s.	n.s.	0.4	n.s.	n.s.	n.s.	0.6	n.s.	n.s.	n.s.
	ARHGAP5	0.41	n.s.	n.s.	n.s.	n.s.	n.s.	0.51	n.s.	n.s.	0.5	n.s.	n.s.	n.s.
	ARL4A	n.s.	n.s.	0.63	n.s.	n.s.	0.61	n.s.	n.s.	n.s.	0.71	n.s.	n.s.	n.s.
	ARL4C	0.58	n.s.	n.s.	n.s.	n.s.	0.4	n.s.	n.s.	n.s.	0.45	n.s.	n.s.	n.s.
	ARRDC3	0.52	n.s.	0.7	n.s.	n.s.	n.s.	n.s.	0.52	n.s.	0.45	n.s.	n.s.	n.s.
	ATP11A	n.s.	n.s.	0.82	n.s.	n.s.	0.39	n.s.	n.s.	n.s.	0.53	n.s.	n.s.	n.s.
	ATP2B1	0.52	n.s.	0.61	n.s.	n.s.	n.s.	n.s.	n.s.	n.s.	0.7	n.s.	n.s.	n.s.
	ATP6V1A	n.s.	n.s.	n.s.	n.s.	n.s.	0.38	0.42	n.s.	n.s.	0.64	n.s.	n.s.	n.s.
	ATP6V1C1	n.s.	n.s.	0.42	n.s.	n.s.	0.69	n.s.	0.48	n.s.	n.s.	n.s.	n.s.	n.s.
	ATRN	n.s.	n.s.	0.66	n.s.	n.s.	n.s.	n.s.	0.4	n.s.	0.62	n.s.	n.s.	n.s.
	ATRX	n.s.	n.s.	0.67	n.s.	n.s.	0.49	0.46	n.s.	n.s.	n.s.	n.s.	n.s.	n.s.
	ATXN1	0.46	n.s.	0.84	n.s.	n.s.	0.74	n.s.	n.s.	n.s.	0.67	n.s.	n.s.	n.s.
	AZIN1	n.s.	n.s.	n.s.	n.s.	n.s.	n.s.	0.39	0.69	n.s.	0.67	n.s.	n.s.	n.s.
	B4GALT6	n.s.	n.s.	n.s.	n.s.	n.s.	0.4	0.58	n.s.	n.s.	0.68	n.s.	n.s.	n.s.
	BACH2	n.s.	n.s.	0.78	n.s.	n.s.	n.s.	0.39	n.s.	n.s.	0.79	n.s.	0.52	n.s.
	BCAP29	n.s.	n.s.	0.41	n.s.	n.s.	n.s.	0.52	n.s.	n.s.	0.43	n.s.	n.s.	n.s.
	BCL2	n.s.	n.s.	0.38	n.s.	n.s.	n.s.	0.45	0.41	n.s.	n.s.	n.s.	n.s.	n.s.
	BCL7A	0.61	n.s.	n.s.	n.s.	n.s.	0.63	n.s.	n.s.	n.s.	0.61	n.s.	n.s.	n.s.
	BHLHE40	n.s.	n.s.	0.55	n.s.	n.s.	0.39	n.s.	n.s.	n.s.	0.52	n.s.	n.s.	n.s.
	BIRC6	n.s.	n.s.	0.7	n.s.	n.s.	n.s.	0.51	n.s.	n.s.	0.83	n.s.	n.s.	n.s.
	BLCAP	n.s.	n.s.	0.65	n.s.	n.s.	0.74	n.s.	n.s.	n.s.	0.52	n.s.	n.s.	n.s.
	BMI1	0.52	n.s.	n.s.	n.s.	n.s.	0.62	0.51	n.s.	n.s.	n.s.	n.s.	n.s.	n.s.
	BMPR2	0.5	n.s.	0.81	n.s.	n.s.	0.65	n.s.	0.41	n.s.	0.4	n.s.	n.s.	n.s.
	BNC2	0.43	n.s.	n.s.	n.s.	n.s.	0.45	0.47	n.s.	n.s.	0.71	n.s.	n.s.	n.s.
	BPTF	0.48	n.s.	0.83	n.s.	n.s.	n.s.	0.42	0.61	n.s.	0.5	n.s.	n.s.	n.s.
	BRWD1	0.45	n.s.	0.79	n.s.	n.s.	n.s.	0.52	0.7	n.s.	0.69	n.s.	0.39	n.s.
	BRWD3	n.s.	n.s.	0.66	n.s.	n.s.	0.44	n.s.	n.s.	n.s.	0.41	n.s.	n.s.	n.s.
	BTAF1	n.s.	n.s.	0.84	n.s.	0.52	n.s.	n.s.	n.s.	n.s.	0.38	n.s.	n.s.	n.s.
	BTBD3	n.s.	n.s.	0.87	n.s.	n.s.	0.48	n.s.	n.s.	n.s.	0.82	n.s.	n.s.	n.s.
	C14orf28	n.s.	n.s.	0.54	n.s.	n.s.	n.s.	n.s.	0.46	n.s.	0.42	n.s.	n.s.	n.s.
	C18orf25	n.s.	n.s.	0.68	n.s.	n.s.	n.s.	n.s.	0.55	n.s.	0.57	n.s.	n.s.	n.s.
	C1orf21	n.s.	n.s.	n.s.	n.s.	n.s.	n.s.	0.44	n.s.	n.s.	0.39	n.s.	0.4	n.s.
	CADM1	n.s.	n.s.	0.4	n.s.	n.s.	0.54	n.s.	n.s.	n.s.	0.45	n.s.	n.s.	n.s.
	CADM2	n.s.	n.s.	0.6	n.s.	n.s.	n.s.	n.s.	0.39	n.s.	0.66	n.s.	n.s.	n.s.
	CAMTA1	0.41	n.s.	0.77	n.s.	n.s.	0.45	n.s.	0.52	n.s.	0.61	n.s.	n.s.	n.s.
	CAND1	n.s.	n.s.	0.6	n.s.	n.s.	n.s.	0.62	n.s.	n.s.	0.6	n.s.	n.s.	n.s.
	CBFB	n.s.	n.s.	0.86	n.s.	n.s.	n.s.	0.53	0.63	n.s.	n.s.	n.s.	n.s.	n.s.
	CCDC126	n.s.	n.s.	0.82	n.s.	n.s.	n.s.	n.s.	0.44	n.s.	0.62	n.s.	n.s.	n.s.
	CCDC88A	0.43	n.s.	0.76	n.s.	n.s.	n.s.	0.42	n.s.	n.s.	n.s.	n.s.	n.s.	n.s.
	CCSER2	n.s.	n.s.	0.79	n.s.	n.s.	n.s.	0.51	n.s.	n.s.	0.57	n.s.	n.s.	n.s.
	CD2AP	0.45	n.s.	0.77	n.s.	n.s.	n.s.	n.s.	0.49	n.s.	0.42	n.s.	n.s.	n.s.
	CDC73	n.s.	n.s.	0.39	n.s.	n.s.	0.44	0.49	n.s.	n.s.	n.s.	n.s.	0.44	n.s.
	CDH13	n.s.	n.s.	0.4	n.s.	n.s.	0.42	n.s.	n.s.	n.s.	0.48	n.s.	n.s.	n.s.
	CDK12	n.s.	n.s.	n.s.	n.s.	n.s.	0.41	0.42	n.s.	n.s.	0.4	n.s.	n.s.	n.s.
	CDK19	n.s.	n.s.	0.88	n.s.	n.s.	0.44	0.52	n.s.	n.s.	n.s.	n.s.	n.s.	n.s.
	CELF2	n.s.	n.s.	0.47	n.s.	n.s.	0.46	n.s.	0.5	n.s.	0.73	n.s.	n.s.	n.s.
	CHD9	n.s.	n.s.	0.81	n.s.	n.s.	n.s.	0.72	0.73	n.s.	n.s.	n.s.	n.s.	n.s.
	CHIC1	n.s.	n.s.	0.78	n.s.	n.s.	0.42	0.39	n.s.	n.s.	n.s.	n.s.	n.s.	n.s.
	CLCN5	n.s.	n.s.	0.74	n.s.	n.s.	n.s.	n.s.	0.53	n.s.	0.38	n.s.	n.s.	n.s.
	CLINT1	0.39	n.s.	n.s.	n.s.	n.s.	n.s.	n.s.	0.64	n.s.	0.48	n.s.	n.s.	n.s.
	CLTC	n.s.	n.s.	0.84	n.s.	n.s.	n.s.	n.s.	0.61	n.s.	0.42	n.s.	n.s.	n.s.
	CMPK1	n.s.	n.s.	0.83	n.s.	n.s.	n.s.	n.s.	0.56	n.s.	0.63	n.s.	n.s.	n.s.
	CNOT2	n.s.	n.s.	0.61	n.s.	n.s.	n.s.	n.s.	n.s.	n.s.	0.4	n.s.	0.58	n.s.
	CNOT6	n.s.	n.s.	0.85	n.s.	n.s.	0.57	0.49	0.67	n.s.	n.s.	n.s.	n.s.	n.s.
	CNOT6L	n.s.	n.s.	0.62	n.s.	n.s.	0.57	n.s.	n.s.	n.s.	0.55	n.s.	n.s.	n.s.
	COL19A1	n.s.	n.s.	0.68	n.s.	n.s.	0.41	n.s.	n.s.	n.s.	0.59	n.s.	0.39	n.s.
	COL4A4	n.s.	n.s.	0.49	n.s.	n.s.	n.s.	0.39	0.48	n.s.	n.s.	n.s.	n.s.	n.s.
	CPEB2	0.54	n.s.	0.73	n.s.	n.s.	n.s.	n.s.	n.s.	n.s.	0.77	n.s.	n.s.	n.s.
	CPEB4	n.s.	n.s.	0.79	n.s.	n.s.	0.62	0.53	n.s.	n.s.	0.76	n.s.	n.s.	n.s.
	CREB1	n.s.	n.s.	0.74	n.s.	n.s.	n.s.	n.s.	0.68	n.s.	0.73	n.s.	n.s.	n.s.
	CREB5	0.63	n.s.	0.8	n.s.	n.s.	0.47	0.43	n.s.	n.s.	0.71	n.s.	n.s.	n.s.
	CTNND1	0.5	n.s.	n.s.	n.s.	n.s.	0.39	n.s.	n.s.	n.s.	n.s.	n.s.	0.47	n.s.
	CUL4A	0.46	n.s.	n.s.	n.s.	n.s.	n.s.	0.57	0.53	n.s.	n.s.	n.s.	n.s.	n.s.
	CUL4B	0.43	n.s.	n.s.	n.s.	n.s.	n.s.	n.s.	0.39	n.s.	0.67	n.s.	n.s.	n.s.
	CUL5	n.s.	n.s.	0.58	n.s.	n.s.	n.s.	0.76	0.54	n.s.	n.s.	n.s.	n.s.	n.s.
	CYLD	n.s.	n.s.	0.79	n.s.	n.s.	n.s.	0.51	n.s.	n.s.	0.57	n.s.	n.s.	n.s.
	DCBLD2	n.s.	n.s.	0.75	n.s.	n.s.	n.s.	0.57	0.51	n.s.	n.s.	n.s.	0.45	n.s.
	DCP2	0.51	n.s.	0.78	n.s.	n.s.	n.s.	n.s.	n.s.	n.s.	0.59	n.s.	n.s.	n.s.
	DCUN1D4	n.s.	n.s.	0.71	n.s.	n.s.	0.39	0.4	0.53	n.s.	n.s.	n.s.	n.s.	n.s.
	DCX	0.54	n.s.	n.s.	n.s.	n.s.	0.56	0.47	n.s.	n.s.	0.55	n.s.	n.s.	n.s.
	DDX6	n.s.	n.s.	0.89	n.s.	n.s.	0.58	n.s.	n.s.	n.s.	0.45	n.s.	n.s.	n.s.
	DICER1	n.s.	n.s.	0.84	n.s.	n.s.	n.s.	0.4	n.s.	n.s.	0.47	n.s.	n.s.	n.s.
	DLG1	0.41	n.s.	n.s.	n.s.	n.s.	n.s.	0.39	n.s.	n.s.	0.44	n.s.	n.s.	n.s.
	DNAJC5	n.s.	n.s.	n.s.	n.s.	n.s.	0.41	n.s.	0.64	n.s.	0.48	n.s.	n.s.	n.s.
	DNM3	n.s.	n.s.	0.62	n.s.	n.s.	0.52	n.s.	0.58	n.s.	0.46	n.s.	n.s.	n.s.
	DTNA	n.s.	n.s.	0.46	n.s.	n.s.	0.63	n.s.	n.s.	n.s.	0.63	n.s.	n.s.	n.s.
	DYNC1LI2	n.s.	n.s.	0.86	n.s.	n.s.	n.s.	n.s.	0.52	n.s.	0.82	n.s.	n.s.	n.s.
	DYRK1A	0.5	n.s.	0.45	n.s.	n.s.	n.s.	0.48	n.s.	n.s.	n.s.	n.s.	n.s.	n.s.
	DYRK2	n.s.	n.s.	0.67	n.s.	n.s.	0.4	n.s.	n.s.	n.s.	0.52	n.s.	n.s.	n.s.
	ENAH	n.s.	n.s.	0.63	n.s.	n.s.	n.s.	n.s.	0.5	n.s.	0.66	n.s.	n.s.	n.s.
	EPC2	0.4	n.s.	0.77	n.s.	n.s.	n.s.	n.s.	0.46	n.s.	0.6	n.s.	n.s.	n.s.
	EPHA4	n.s.	n.s.	0.41	n.s.	n.s.	0.5	0.42	n.s.	n.s.	0.47	n.s.	n.s.	n.s.
	EPHA7	n.s.	n.s.	0.61	n.s.	n.s.	n.s.	n.s.	0.75	n.s.	0.46	n.s.	n.s.	n.s.
	ERBB4	0.53	n.s.	0.78	n.s.	n.s.	n.s.	n.s.	0.6	n.s.	0.57	n.s.	n.s.	n.s.
	ESRRG	n.s.	n.s.	0.54	n.s.	n.s.	0.57	n.s.	n.s.	n.s.	0.6	n.s.	n.s.	n.s.
	ETV1	n.s.	n.s.	n.s.	n.s.	n.s.	n.s.	0.48	0.56	n.s.	n.s.	n.s.	0.46	n.s.
	EYA4	n.s.	n.s.	0.43	n.s.	n.s.	n.s.	n.s.	0.53	n.s.	0.7	n.s.	n.s.	n.s.
	FAM13B	n.s.	n.s.	0.74	n.s.	n.s.	n.s.	0.48	n.s.	n.s.	0.79	n.s.	n.s.	n.s.
	FAM43A	n.s.	n.s.	0.8	n.s.	n.s.	n.s.	n.s.	n.s.	n.s.	0.56	n.s.	0.39	n.s.
	FAT3	0.49	n.s.	0.6	n.s.	n.s.	0.44	n.s.	n.s.	n.s.	0.62	n.s.	n.s.	n.s.
	FAXC	0.43	n.s.	n.s.	n.s.	n.s.	0.39	n.s.	n.s.	n.s.	0.39	n.s.	n.s.	n.s.
	FBN1	n.s.	n.s.	0.45	n.s.	n.s.	0.47	0.48	n.s.	n.s.	n.s.	n.s.	n.s.	n.s.
	FGF12	n.s.	n.s.	n.s.	n.s.	n.s.	0.43	0.43	n.s.	n.s.	0.73	n.s.	n.s.	n.s.
	FNDC3A	0.53	n.s.	0.42	n.s.	n.s.	n.s.	0.63	n.s.	n.s.	n.s.	n.s.	n.s.	n.s.
	FOXP1	n.s.	n.s.	0.75	n.s.	n.s.	n.s.	0.44	n.s.	n.s.	0.74	n.s.	n.s.	n.s.
	FRMD6	n.s.	n.s.	0.8	n.s.	n.s.	0.39	0.41	n.s.	n.s.	n.s.	n.s.	n.s.	n.s.
	FRS2	n.s.	n.s.	n.s.	n.s.	n.s.	n.s.	0.5	0.4	n.s.	0.5	n.s.	n.s.	n.s.
	FSD1L	n.s.	n.s.	0.49	n.s.	n.s.	n.s.	0.46	n.s.	n.s.	0.41	n.s.	0.38	n.s.
	FZD3	0.48	n.s.	0.4	n.s.	n.s.	n.s.	n.s.	n.s.	n.s.	0.5	n.s.	n.s.	n.s.
	FZD4	n.s.	n.s.	0.53	n.s.	n.s.	n.s.	n.s.	0.39	n.s.	0.71	n.s.	0.45	n.s.
	GABRA1	n.s.	n.s.	0.54	n.s.	n.s.	n.s.	0.43	n.s.	n.s.	0.82	n.s.	n.s.	n.s.
	GABRB2	n.s.	n.s.	0.52	n.s.	n.s.	0.61	n.s.	n.s.	n.s.	0.62	n.s.	n.s.	n.s.
	GALNT1	n.s.	n.s.	0.48	n.s.	n.s.	n.s.	n.s.	0.72	n.s.	0.75	n.s.	n.s.	n.s.
	GALNT13	0.39	n.s.	0.54	n.s.	n.s.	n.s.	n.s.	n.s.	n.s.	0.39	n.s.	n.s.	n.s.
	GOLT1B	n.s.	n.s.	0.72	n.s.	n.s.	n.s.	0.39	n.s.	n.s.	0.61	n.s.	0.52	n.s.
	GRIN2A	n.s.	n.s.	0.47	n.s.	n.s.	0.49	n.s.	n.s.	n.s.	0.56	n.s.	n.s.	n.s.
	HBS1L	n.s.	n.s.	0.66	n.s.	n.s.	n.s.	n.s.	0.67	n.s.	0.43	n.s.	n.s.	n.s.
	HECA	n.s.	n.s.	0.8	n.s.	n.s.	n.s.	0.58	n.s.	n.s.	0.72	n.s.	n.s.	n.s.
	HELZ	0.54	n.s.	0.4	0.41	n.s.	n.s.	0.39	n.s.	n.s.	0.69	n.s.	n.s.	n.s.
	HIF1A	n.s.	n.s.	0.5	n.s.	n.s.	n.s.	0.4	0.75	n.s.	n.s.	n.s.	n.s.	n.s.
	HIPK1	n.s.	n.s.	0.39	n.s.	n.s.	0.69	0.47	n.s.	n.s.	0.42	n.s.	n.s.	n.s.
	HIPK3	n.s.	n.s.	0.55	n.s.	n.s.	0.38	n.s.	n.s.	n.s.	0.49	n.s.	n.s.	n.s.
	HIVEP2	n.s.	n.s.	0.81	n.s.	n.s.	n.s.	0.58	0.5	n.s.	n.s.	n.s.	n.s.	n.s.
	HMGA2	n.s.	n.s.	0.43	n.s.	n.s.	n.s.	0.49	n.s.	n.s.	0.71	n.s.	n.s.	n.s.
	HMGB3	n.s.	n.s.	n.s.	n.s.	n.s.	0.47	0.47	0.4	n.s.	n.s.	n.s.	n.s.	n.s.
	HNRNPA3	n.s.	n.s.	n.s.	n.s.	n.s.	0.52	0.52	n.s.	n.s.	0.47	n.s.	n.s.	n.s.
	HNRNPU	0.47	n.s.	n.s.	n.s.	n.s.	n.s.	n.s.	0.63	n.s.	0.5	n.s.	n.s.	n.s.
	HS2ST1	n.s.	n.s.	0.56	n.s.	n.s.	n.s.	n.s.	0.6	n.s.	0.6	n.s.	n.s.	n.s.
	IGF1	0.47	n.s.	0.83	n.s.	n.s.	n.s.	0.5	n.s.	n.s.	n.s.	n.s.	n.s.	n.s.
	IGF1R	0.47	n.s.	n.s.	n.s.	n.s.	0.41	0.49	0.45	n.s.	0.44	n.s.	n.s.	n.s.
	ITGAV	0.58	n.s.	n.s.	n.s.	n.s.	n.s.	0.61	0.48	n.s.	n.s.	n.s.	n.s.	n.s.
	ITGB8	n.s.	n.s.	0.64	n.s.	n.s.	n.s.	0.39	0.39	n.s.	0.71	n.s.	n.s.	n.s.
	ITPR2	0.55	n.s.	n.s.	n.s.	n.s.	0.43	n.s.	n.s.	n.s.	0.46	n.s.	n.s.	n.s.
	KCNA4	n.s.	n.s.	0.59	n.s.	n.s.	n.s.	0.55	n.s.	n.s.	0.56	n.s.	n.s.	n.s.
	KCNK10	n.s.	n.s.	0.57	n.s.	n.s.	0.49	0.54	n.s.	n.s.	n.s.	n.s.	n.s.	n.s.
	KCTD12	0.5	n.s.	n.s.	n.s.	n.s.	n.s.	n.s.	n.s.	n.s.	0.56	n.s.	0.47	n.s.
	KDM5A	0.64	n.s.	n.s.	n.s.	n.s.	n.s.	0.42	n.s.	n.s.	0.72	n.s.	n.s.	n.s.
	KIAA0232	n.s.	n.s.	0.46	n.s.	n.s.	n.s.	n.s.	n.s.	n.s.	0.47	n.s.	0.44	n.s.
	KIF1B	n.s.	n.s.	0.46	n.s.	n.s.	n.s.	n.s.	0.38	n.s.	0.42	n.s.	n.s.	n.s.
	KLF12	n.s.	n.s.	0.4	n.s.	n.s.	0.56	0.43	0.42	n.s.	0.41	n.s.	0.39	n.s.
	KLF3	n.s.	n.s.	0.75	n.s.	n.s.	n.s.	0.43	n.s.	n.s.	0.63	n.s.	n.s.	n.s.
	KLHL28	n.s.	n.s.	0.51	n.s.	n.s.	n.s.	0.42	0.44	n.s.	0.41	n.s.	n.s.	n.s.
	KLHL5	0.39	n.s.	n.s.	n.s.	n.s.	n.s.	0.45	n.s.	n.s.	0.78	n.s.	n.s.	n.s.
	KMT2A	n.s.	n.s.	0.83	n.s.	n.s.	n.s.	n.s.	0.41	n.s.	0.66	n.s.	n.s.	n.s.
	KPNA1	0.53	n.s.	n.s.	n.s.	n.s.	n.s.	n.s.	0.6	n.s.	0.48	n.s.	n.s.	n.s.
	KRAS	0.42	n.s.	0.44	n.s.	n.s.	n.s.	0.42	0.43	n.s.	0.75	n.s.	n.s.	n.s.
	LAMC1	n.s.	n.s.	0.62	n.s.	n.s.	n.s.	n.s.	0.66	n.s.	0.58	n.s.	n.s.	n.s.
	LAMP2	0.39	n.s.	0.41	n.s.	n.s.	n.s.	n.s.	n.s.	n.s.	0.44	n.s.	n.s.	n.s.
	LARP4	n.s.	n.s.	0.5	n.s.	n.s.	n.s.	0.58	n.s.	n.s.	0.64	n.s.	n.s.	n.s.
	LARP4B	n.s.	n.s.	0.7	n.s.	n.s.	0.64	n.s.	n.s.	n.s.	0.57	n.s.	n.s.	n.s.
	LCOR	n.s.	n.s.	0.81	n.s.	n.s.	0.41	0.47	0.46	n.s.	0.69	n.s.	n.s.	n.s.
	LCORL	n.s.	n.s.	0.78	n.s.	n.s.	0.46	0.43	n.s.	n.s.	0.39	n.s.	n.s.	n.s.
	LEPROTL1	n.s.	n.s.	0.53	n.s.	n.s.	n.s.	0.58	0.65	n.s.	0.41	n.s.	n.s.	n.s.
	LPP	0.55	n.s.	n.s.	n.s.	n.s.	n.s.	0.67	n.s.	n.s.	0.53	n.s.	0.47	n.s.
	LRCH2	n.s.	n.s.	0.63	n.s.	n.s.	n.s.	0.48	n.s.	n.s.	0.39	n.s.	n.s.	n.s.
	LRRTM2	0.47	n.s.	0.72	n.s.	n.s.	n.s.	n.s.	0.55	n.s.	n.s.	n.s.	n.s.	n.s.
	LRRTM3	0.4	n.s.	0.4	n.s.	n.s.	n.s.	0.52	n.s.	n.s.	n.s.	n.s.	n.s.	n.s.
	LYSMD3	n.s.	n.s.	0.78	n.s.	n.s.	0.5	0.44	0.39	n.s.	0.43	n.s.	n.s.	n.s.
	MAF	0.56	n.s.	0.84	n.s.	n.s.	0.44	n.s.	n.s.	n.s.	0.79	n.s.	0.42	n.s.
	MAGI1	n.s.	n.s.	0.57	n.s.	n.s.	n.s.	0.51	0.43	n.s.	0.57	n.s.	n.s.	n.s.
	MAP1B	n.s.	n.s.	0.71	n.s.	n.s.	n.s.	0.44	0.52	n.s.	0.69	n.s.	n.s.	n.s.
	MAP2	0.45	n.s.	0.5	n.s.	n.s.	0.44	n.s.	n.s.	n.s.	n.s.	n.s.	n.s.	n.s.
	MAP3K20	0.48	n.s.	0.73	n.s.	n.s.	n.s.	n.s.	n.s.	n.s.	0.58	n.s.	n.s.	n.s.
	MAP9	n.s.	n.s.	n.s.	n.s.	n.s.	n.s.	0.43	0.46	n.s.	0.42	n.s.	n.s.	n.s.
	MAPK1	n.s.	n.s.	0.67	n.s.	n.s.	0.41	n.s.	n.s.	n.s.	0.8	n.s.	n.s.	n.s.
	MAPK6	0.47	n.s.	0.65	n.s.	n.s.	n.s.	n.s.	0.57	n.s.	0.43	n.s.	n.s.	n.s.
	MAPRE1	n.s.	n.s.	0.5	n.s.	n.s.	0.4	n.s.	n.s.	n.s.	0.6	n.s.	n.s.	n.s.
	MBNL1	n.s.	n.s.	0.88	n.s.	n.s.	n.s.	0.63	0.58	n.s.	0.5	n.s.	n.s.	n.s.
	MBNL2	0.5	n.s.	0.46	n.s.	n.s.	n.s.	0.39	n.s.	n.s.	n.s.	n.s.	n.s.	n.s.
	MDFIC	n.s.	n.s.	0.84	n.s.	n.s.	n.s.	n.s.	0.54	n.s.	0.65	n.s.	n.s.	n.s.
	MECP2	n.s.	n.s.	0.81	n.s.	n.s.	n.s.	0.45	0.39	n.s.	n.s.	n.s.	n.s.	n.s.
	MED13	n.s.	n.s.	0.43	n.s.	n.s.	0.43	n.s.	0.41	n.s.	n.s.	n.s.	n.s.	n.s.
	MED14	n.s.	n.s.	0.44	n.s.	n.s.	0.45	n.s.	n.s.	n.s.	0.46	n.s.	n.s.	n.s.
	MEF2C	0.39	n.s.	n.s.	n.s.	n.s.	0.46	0.53	n.s.	n.s.	n.s.	n.s.	n.s.	n.s.
	MET	n.s.	n.s.	0.86	n.s.	n.s.	0.55	0.41	0.47	n.s.	n.s.	n.s.	n.s.	n.s.
	MGAT4A	n.s.	n.s.	0.58	n.s.	n.s.	n.s.	0.42	n.s.	n.s.	0.57	n.s.	n.s.	n.s.
	MIER1	n.s.	n.s.	0.89	n.s.	n.s.	0.4	n.s.	0.72	n.s.	n.s.	n.s.	n.s.	n.s.
	MIER3	0.4	n.s.	0.73	n.s.	n.s.	n.s.	n.s.	n.s.	n.s.	0.5	n.s.	n.s.	n.s.
	MOB3B	0.42	n.s.	0.71	n.s.	n.s.	n.s.	n.s.	0.51	n.s.	n.s.	n.s.	n.s.	n.s.
	MON2	n.s.	n.s.	n.s.	n.s.	n.s.	0.57	n.s.	0.51	n.s.	0.54	n.s.	n.s.	n.s.
	MSR1	0.57	n.s.	n.s.	n.s.	n.s.	n.s.	n.s.	0.46	n.s.	0.51	n.s.	n.s.	n.s.
	MTMR4	0.52	n.s.	0.69	n.s.	n.s.	n.s.	n.s.	0.53	n.s.	n.s.	n.s.	n.s.	n.s.
	MYO5A	n.s.	n.s.	0.5	n.s.	n.s.	n.s.	0.59	n.s.	n.s.	0.39	n.s.	n.s.	n.s.
	NAA50	n.s.	n.s.	0.77	n.s.	n.s.	0.62	n.s.	n.s.	n.s.	0.56	n.s.	n.s.	n.s.
	NAMPT	n.s.	n.s.	n.s.	n.s.	n.s.	0.46	0.55	n.s.	n.s.	0.48	n.s.	n.s.	n.s.
	NCKAP1	n.s.	n.s.	0.47	n.s.	n.s.	0.41	n.s.	n.s.	n.s.	0.44	n.s.	n.s.	n.s.
	NEDD4L	n.s.	n.s.	0.49	n.s.	n.s.	n.s.	0.59	0.48	n.s.	n.s.	n.s.	n.s.	n.s.
	NFIB	n.s.	n.s.	0.79	n.s.	n.s.	n.s.	n.s.	0.59	n.s.	0.74	n.s.	n.s.	n.s.
	NHLH2	0.39	n.s.	0.85	n.s.	0.42	n.s.	n.s.	n.s.	n.s.	n.s.	n.s.	n.s.	n.s.
	NOL4	n.s.	n.s.	0.83	n.s.	n.s.	n.s.	0.4	n.s.	n.s.	0.67	n.s.	n.s.	n.s.
	NOVA1	n.s.	n.s.	0.45	n.s.	0.42	n.s.	n.s.	n.s.	n.s.	n.s.	n.s.	0.52	n.s.
	NPAS3	n.s.	n.s.	n.s.	n.s.	0.5	0.55	n.s.	n.s.	n.s.	0.74	n.s.	n.s.	n.s.
	NPAT	n.s.	n.s.	0.84	n.s.	n.s.	n.s.	n.s.	n.s.	n.s.	0.52	n.s.	0.43	n.s.
	NPNT	n.s.	n.s.	0.78	n.s.	n.s.	0.58	n.s.	n.s.	n.s.	0.4	n.s.	n.s.	n.s.
	NPR3	0.4	n.s.	n.s.	n.s.	n.s.	n.s.	n.s.	0.55	n.s.	0.44	n.s.	n.s.	n.s.
	NR3C1	n.s.	n.s.	0.42	n.s.	n.s.	0.46	0.44	0.56	n.s.	0.79	n.s.	n.s.	n.s.
	NREP	n.s.	n.s.	n.s.	n.s.	n.s.	n.s.	0.46	0.41	n.s.	0.71	n.s.	n.s.	n.s.
	NRXN1	0.44	n.s.	n.s.	n.s.	n.s.	n.s.	0.56	n.s.	n.s.	n.s.	n.s.	0.43	n.s.
	NUFIP2	n.s.	n.s.	0.58	n.s.	n.s.	0.59	0.54	n.s.	n.s.	n.s.	n.s.	n.s.	n.s.
	ONECUT2	0.65	n.s.	0.41	n.s.	n.s.	n.s.	n.s.	0.43	n.s.	0.75	n.s.	n.s.	n.s.
	OSTM1	n.s.	n.s.	n.s.	n.s.	n.s.	0.4	0.6	n.s.	n.s.	0.5	n.s.	n.s.	n.s.
	OTUD4	0.5	n.s.	0.78	n.s.	n.s.	n.s.	n.s.	n.s.	n.s.	0.66	n.s.	0.39	n.s.
	PAFAH1B1	n.s.	n.s.	0.73	n.s.	n.s.	0.38	0.6	n.s.	n.s.	0.47	n.s.	n.s.	n.s.
	PAG1	n.s.	n.s.	n.s.	n.s.	n.s.	n.s.	0.42	n.s.	n.s.	0.59	n.s.	0.47	n.s.
	PAPD5	n.s.	n.s.	n.s.	n.s.	n.s.	0.65	0.4	0.64	n.s.	0.63	n.s.	n.s.	n.s.
	PAXBP1	0.44	n.s.	0.45	n.s.	n.s.	n.s.	n.s.	n.s.	n.s.	0.64	n.s.	n.s.	n.s.
	PBRM1	n.s.	n.s.	n.s.	n.s.	n.s.	n.s.	0.38	0.54	n.s.	0.52	n.s.	n.s.	n.s.
	PBX3	n.s.	n.s.	0.52	n.s.	n.s.	n.s.	n.s.	0.46	n.s.	0.77	n.s.	n.s.	n.s.
	PCDH11X	n.s.	n.s.	n.s.	n.s.	n.s.	0.46	n.s.	0.57	n.s.	0.46	n.s.	n.s.	n.s.
	PCDH19	0.44	n.s.	n.s.	n.s.	n.s.	n.s.	0.47	0.41	n.s.	0.43	n.s.	n.s.	n.s.
	PCDHA9	n.s.	n.s.	n.s.	n.s.	n.s.	0.4	n.s.	0.42	n.s.	0.65	n.s.	n.s.	n.s.
	PCGF3	n.s.	n.s.	n.s.	n.s.	n.s.	0.68	0.43	n.s.	n.s.	0.57	n.s.	n.s.	n.s.
	PCGF5	n.s.	n.s.	0.57	n.s.	n.s.	0.41	0.41	n.s.	n.s.	0.64	n.s.	n.s.	n.s.
	PDE3B	0.42	n.s.	0.53	n.s.	n.s.	n.s.	n.s.	n.s.	n.s.	0.46	n.s.	n.s.	n.s.
	PDE4D	n.s.	n.s.	0.69	n.s.	n.s.	0.65	n.s.	n.s.	n.s.	0.4	n.s.	n.s.	n.s.
	PDE5A	n.s.	n.s.	0.44	n.s.	n.s.	0.65	0.51	n.s.	n.s.	0.78	n.s.	n.s.	n.s.
	PDGFD	0.45	n.s.	0.57	n.s.	n.s.	n.s.	0.53	n.s.	n.s.	n.s.	n.s.	n.s.	n.s.
	PDIK1L	n.s.	n.s.	0.77	n.s.	n.s.	n.s.	n.s.	0.47	n.s.	0.67	n.s.	n.s.	n.s.
	PDS5A	0.57	n.s.	n.s.	n.s.	n.s.	0.46	n.s.	n.s.	n.s.	0.39	n.s.	n.s.	n.s.
	PEAK1	0.45	n.s.	n.s.	n.s.	n.s.	n.s.	n.s.	0.4	n.s.	0.61	n.s.	n.s.	n.s.
	PGAP1	n.s.	n.s.	0.6	n.s.	n.s.	0.39	0.51	0.39	n.s.	0.71	n.s.	0.4	n.s.
	PHACTR2	n.s.	n.s.	0.81	n.s.	n.s.	n.s.	n.s.	0.45	n.s.	0.43	n.s.	n.s.	n.s.
	PHC3	n.s.	n.s.	0.53	n.s.	n.s.	n.s.	n.s.	0.44	n.s.	0.72	n.s.	n.s.	n.s.
	PHLPP2	n.s.	n.s.	n.s.	n.s.	n.s.	n.s.	n.s.	0.42	n.s.	0.47	n.s.	0.54	n.s.
	PIK3C2A	0.45	n.s.	0.73	n.s.	n.s.	n.s.	n.s.	n.s.	n.s.	0.5	n.s.	0.39	n.s.
	PLAG1	n.s.	n.s.	0.44	n.s.	n.s.	n.s.	0.43	n.s.	n.s.	0.79	n.s.	n.s.	n.s.
	PLCB1	0.52	n.s.	0.82	n.s.	n.s.	n.s.	0.46	n.s.	n.s.	n.s.	n.s.	n.s.	n.s.
	PLEKHF2	0.41	n.s.	0.72	n.s.	n.s.	n.s.	n.s.	0.49	n.s.	n.s.	n.s.	n.s.	n.s.
	POU2F1	0.42	n.s.	n.s.	n.s.	n.s.	0.59	n.s.	n.s.	n.s.	0.54	n.s.	n.s.	n.s.
	PPARGC1A	n.s.	n.s.	0.78	n.s.	n.s.	n.s.	n.s.	0.59	n.s.	0.75	n.s.	n.s.	n.s.
	PPM1A	n.s.	n.s.	n.s.	n.s.	n.s.	n.s.	0.39	0.57	n.s.	0.43	n.s.	n.s.	n.s.
	PPP1CB	0.39	n.s.	0.4	n.s.	n.s.	n.s.	0.43	0.51	n.s.	0.76	n.s.	n.s.	n.s.
	PPP3R1	0.4	n.s.	n.s.	n.s.	n.s.	n.s.	0.6	0.64	n.s.	0.67	n.s.	n.s.	n.s.
	PPTC7	0.44	n.s.	n.s.	n.s.	n.s.	n.s.	0.42	n.s.	n.s.	0.42	n.s.	n.s.	n.s.
	PRDM16	n.s.	n.s.	0.4	n.s.	n.s.	n.s.	n.s.	0.41	n.s.	0.45	n.s.	n.s.	n.s.
	PRKAA2	0.43	n.s.	0.64	n.s.	n.s.	n.s.	n.s.	n.s.	n.s.	0.61	n.s.	n.s.	n.s.
	PRKACB	n.s.	n.s.	0.7	n.s.	n.s.	0.69	n.s.	0.42	n.s.	0.39	n.s.	n.s.	n.s.
	PRKCB	n.s.	n.s.	n.s.	n.s.	n.s.	n.s.	0.42	0.51	n.s.	0.43	n.s.	n.s.	n.s.
	PRRG1	0.54	n.s.	n.s.	n.s.	n.s.	0.52	0.46	n.s.	n.s.	0.5	n.s.	n.s.	n.s.
	PRUNE2	0.46	n.s.	0.6	n.s.	n.s.	0.48	n.s.	n.s.	n.s.	n.s.	n.s.	n.s.	n.s.
	PSD3	0.42	n.s.	n.s.	n.s.	n.s.	n.s.	0.38	n.s.	n.s.	0.51	n.s.	n.s.	n.s.
	PSIP1	0.5	n.s.	n.s.	n.s.	n.s.	0.47	n.s.	0.43	n.s.	0.65	n.s.	0.45	n.s.
	PTBP3	n.s.	n.s.	n.s.	n.s.	n.s.	0.38	0.53	n.s.	n.s.	0.7	n.s.	0.41	n.s.
	PTEN	n.s.	n.s.	0.85	n.s.	n.s.	0.42	n.s.	n.s.	n.s.	0.79	n.s.	n.s.	n.s.
	PTGER3	0.38	n.s.	0.55	n.s.	n.s.	n.s.	n.s.	n.s.	n.s.	0.44	n.s.	0.43	n.s.
	PTP4A1	n.s.	n.s.	0.78	n.s.	n.s.	n.s.	n.s.	0.49	n.s.	0.53	n.s.	n.s.	n.s.
	PTPRC	n.s.	n.s.	n.s.	n.s.	n.s.	0.43	n.s.	0.4	n.s.	0.47	n.s.	n.s.	n.s.
	PURB	n.s.	n.s.	0.41	n.s.	n.s.	n.s.	n.s.	0.52	n.s.	0.58	n.s.	n.s.	n.s.
	QKI	0.46	n.s.	0.85	n.s.	n.s.	n.s.	0.43	0.63	n.s.	0.65	n.s.	n.s.	n.s.
	RAB40B	n.s.	n.s.	0.39	n.s.	n.s.	n.s.	n.s.	0.5	n.s.	0.5	n.s.	n.s.	n.s.
	RANBP9	0.43	n.s.	n.s.	n.s.	n.s.	n.s.	0.56	n.s.	n.s.	n.s.	n.s.	0.58	n.s.
	RAP1A	n.s.	n.s.	0.44	n.s.	n.s.	n.s.	n.s.	0.69	n.s.	0.43	n.s.	n.s.	n.s.
	RAP2C	0.51	n.s.	0.86	n.s.	n.s.	n.s.	n.s.	0.54	n.s.	n.s.	n.s.	n.s.	n.s.
	RASSF2	n.s.	n.s.	0.57	n.s.	n.s.	0.51	n.s.	n.s.	n.s.	0.52	n.s.	n.s.	n.s.
	RB1CC1	n.s.	n.s.	0.77	n.s.	n.s.	n.s.	n.s.	n.s.	n.s.	0.39	n.s.	0.43	n.s.
	RBM12	n.s.	n.s.	n.s.	n.s.	n.s.	0.41	n.s.	0.65	n.s.	n.s.	n.s.	0.57	n.s.
	RBM17	0.45	n.s.	0.63	n.s.	n.s.	n.s.	n.s.	0.51	n.s.	n.s.	n.s.	n.s.	n.s.
	RBM24	n.s.	n.s.	0.47	n.s.	0.42	n.s.	0.43	n.s.	n.s.	n.s.	n.s.	n.s.	n.s.
	RBM26	n.s.	n.s.	0.39	n.s.	n.s.	n.s.	0.67	n.s.	n.s.	0.78	n.s.	n.s.	n.s.
	REPS2	n.s.	n.s.	0.48	n.s.	n.s.	n.s.	n.s.	0.6	n.s.	0.67	n.s.	0.47	n.s.
	RFX7	n.s.	n.s.	0.85	n.s.	n.s.	n.s.	n.s.	0.5	n.s.	0.4	n.s.	n.s.	n.s.
	RGS5	0.65	n.s.	n.s.	n.s.	n.s.	n.s.	0.41	0.4	n.s.	n.s.	n.s.	n.s.	n.s.
	RHOQ	n.s.	n.s.	n.s.	n.s.	n.s.	n.s.	n.s.	0.7	n.s.	0.75	n.s.	0.41	n.s.
	RICTOR	0.4	n.s.	0.44	n.s.	n.s.	n.s.	0.46	n.s.	n.s.	0.39	n.s.	n.s.	n.s.
	RNF38	n.s.	n.s.	0.87	n.s.	n.s.	0.63	n.s.	n.s.	n.s.	0.65	n.s.	n.s.	n.s.
	RPRD1A	n.s.	n.s.	0.62	n.s.	n.s.	n.s.	0.51	0.49	n.s.	n.s.	n.s.	n.s.	n.s.
	RTF1	n.s.	n.s.	n.s.	n.s.	n.s.	0.64	n.s.	0.58	n.s.	0.63	n.s.	n.s.	n.s.
	SACS	n.s.	n.s.	0.41	n.s.	n.s.	n.s.	n.s.	0.56	n.s.	0.56	n.s.	n.s.	n.s.
	SASH1	n.s.	n.s.	0.81	n.s.	n.s.	n.s.	n.s.	0.41	n.s.	n.s.	n.s.	0.39	n.s.
	SCAF11	n.s.	n.s.	0.42	n.s.	n.s.	0.42	n.s.	n.s.	n.s.	0.57	n.s.	n.s.	n.s.
	SCAMP1	n.s.	n.s.	n.s.	n.s.	n.s.	n.s.	0.48	0.51	n.s.	0.42	n.s.	n.s.	n.s.
	SCN9A	n.s.	n.s.	0.6	n.s.	n.s.	n.s.	0.54	n.s.	n.s.	0.66	n.s.	n.s.	n.s.
	SERBP1	n.s.	n.s.	0.71	n.s.	0.39	0.56	n.s.	0.63	n.s.	n.s.	n.s.	n.s.	n.s.
	SETD7	n.s.	n.s.	0.63	n.s.	0.43	0.41	n.s.	0.38	n.s.	0.41	n.s.	n.s.	n.s.
	SH3TC2	0.41	n.s.	n.s.	n.s.	n.s.	n.s.	n.s.	0.44	n.s.	0.59	n.s.	n.s.	n.s.
	SKP1	n.s.	n.s.	0.82	n.s.	n.s.	n.s.	n.s.	0.63	n.s.	n.s.	n.s.	0.46	n.s.
	SLAIN1	0.48	n.s.	0.89	n.s.	n.s.	n.s.	n.s.	n.s.	n.s.	0.73	n.s.	n.s.	n.s.
	SLC1A2	0.56	n.s.	0.41	n.s.	n.s.	0.4	n.s.	n.s.	n.s.	0.47	n.s.	n.s.	n.s.
	SLC39A10	n.s.	n.s.	0.7	n.s.	n.s.	0.59	n.s.	n.s.	n.s.	0.52	n.s.	n.s.	n.s.
	SLC44A1	n.s.	n.s.	0.73	n.s.	n.s.	0.56	n.s.	n.s.	n.s.	0.51	n.s.	n.s.	n.s.
	SLC4A7	0.57	n.s.	0.56	n.s.	n.s.	n.s.	0.45	n.s.	n.s.	0.48	n.s.	n.s.	n.s.
	SLC7A11	n.s.	n.s.	0.38	n.s.	n.s.	n.s.	0.57	0.55	n.s.	0.57	n.s.	n.s.	n.s.
	SLMAP	n.s.	n.s.	0.79	n.s.	n.s.	n.s.	0.47	n.s.	n.s.	0.46	n.s.	n.s.	n.s.
	SMAD2	n.s.	n.s.	n.s.	n.s.	n.s.	0.74	n.s.	0.71	n.s.	0.52	n.s.	n.s.	n.s.
	SMAD5	n.s.	n.s.	0.82	n.s.	n.s.	n.s.	0.46	n.s.	n.s.	0.55	n.s.	n.s.	n.s.
	SMG1	n.s.	n.s.	0.54	n.s.	n.s.	n.s.	0.43	0.43	n.s.	0.49	n.s.	n.s.	n.s.
	SNAP25	n.s.	n.s.	0.82	n.s.	n.s.	n.s.	0.55	n.s.	n.s.	0.61	n.s.	n.s.	n.s.
	SNX13	n.s.	n.s.	0.38	n.s.	n.s.	n.s.	0.41	n.s.	n.s.	0.39	n.s.	n.s.	n.s.
	SOCS6	n.s.	n.s.	0.71	n.s.	n.s.	0.59	0.42	n.s.	n.s.	0.49	n.s.	n.s.	n.s.
	SOSTDC1	n.s.	n.s.	n.s.	n.s.	n.s.	n.s.	0.44	n.s.	n.s.	0.39	n.s.	0.47	n.s.
	SP1	0.47	n.s.	0.59	n.s.	n.s.	0.47	n.s.	n.s.	n.s.	n.s.	n.s.	n.s.	n.s.
	SPAG9	0.4	n.s.	n.s.	n.s.	n.s.	0.47	n.s.	n.s.	n.s.	0.56	n.s.	n.s.	n.s.
	SPAST	n.s.	n.s.	n.s.	n.s.	n.s.	n.s.	0.51	0.44	n.s.	n.s.	n.s.	0.52	n.s.
	SPRED1	0.4	n.s.	0.55	n.s.	n.s.	n.s.	0.54	n.s.	n.s.	0.49	n.s.	n.s.	n.s.
	SRSF10	n.s.	n.s.	0.44	n.s.	n.s.	0.45	n.s.	n.s.	n.s.	0.69	n.s.	n.s.	n.s.
	SSH2	n.s.	n.s.	n.s.	n.s.	n.s.	0.4	0.43	n.s.	n.s.	0.61	n.s.	n.s.	n.s.
	ST8SIA4	0.44	n.s.	0.39	n.s.	n.s.	n.s.	0.49	0.61	n.s.	n.s.	n.s.	n.s.	n.s.
	STAG2	0.5	n.s.	n.s.	n.s.	n.s.	n.s.	0.61	0.48	n.s.	0.51	n.s.	n.s.	n.s.
	STC1	n.s.	n.s.	0.75	n.s.	n.s.	n.s.	0.45	0.4	n.s.	n.s.	n.s.	n.s.	n.s.
	STYX	n.s.	n.s.	n.s.	n.s.	n.s.	n.s.	0.61	0.65	n.s.	0.44	n.s.	n.s.	n.s.
	SULF1	n.s.	n.s.	0.87	n.s.	n.s.	n.s.	n.s.	0.55	n.s.	n.s.	n.s.	0.55	n.s.
	SYNCRIP	n.s.	n.s.	0.72	n.s.	n.s.	n.s.	n.s.	0.7	n.s.	0.55	n.s.	n.s.	n.s.
	SYNPO2	0.5	n.s.	n.s.	n.s.	n.s.	n.s.	n.s.	n.s.	n.s.	0.46	n.s.	0.41	n.s.
	SYT1	n.s.	n.s.	0.46	n.s.	n.s.	0.42	n.s.	n.s.	n.s.	0.46	n.s.	n.s.	n.s.
	TAF5	n.s.	n.s.	n.s.	n.s.	0.48	n.s.	0.39	n.s.	n.s.	0.61	n.s.	n.s.	n.s.
	TANC1	n.s.	n.s.	0.73	n.s.	n.s.	0.48	n.s.	n.s.	n.s.	0.6	n.s.	n.s.	n.s.
	TARDBP	n.s.	n.s.	0.79	n.s.	n.s.	0.78	n.s.	n.s.	n.s.	0.69	n.s.	n.s.	n.s.
	TENM1	n.s.	n.s.	0.66	n.s.	0.42	n.s.	n.s.	0.46	n.s.	0.52	n.s.	0.39	n.s.
	TGFBR1	n.s.	n.s.	0.62	n.s.	n.s.	n.s.	0.64	0.65	n.s.	n.s.	n.s.	n.s.	n.s.
	THRB	0.39	n.s.	0.4	n.s.	n.s.	0.65	0.42	n.s.	n.s.	n.s.	n.s.	0.4	n.s.
	TMEM106B	n.s.	n.s.	n.s.	n.s.	n.s.	n.s.	0.5	n.s.	n.s.	0.7	n.s.	0.44	n.s.
	TMEM135	0.64	n.s.	n.s.	n.s.	n.s.	n.s.	n.s.	0.48	n.s.	0.55	n.s.	n.s.	n.s.
	TMEM245	n.s.	n.s.	n.s.	n.s.	0.39	0.59	0.46	n.s.	n.s.	n.s.	n.s.	n.s.	n.s.
	TMEM255A	n.s.	n.s.	n.s.	n.s.	n.s.	n.s.	0.49	0.42	n.s.	0.44	n.s.	n.s.	n.s.
	TMEM30A	n.s.	n.s.	n.s.	n.s.	n.s.	0.42	0.45	n.s.	n.s.	0.57	n.s.	n.s.	n.s.
	TNKS	n.s.	n.s.	0.39	n.s.	n.s.	0.5	0.39	0.4	n.s.	0.6	n.s.	n.s.	n.s.
	TNPO1	n.s.	n.s.	0.76	n.s.	n.s.	n.s.	0.53	n.s.	n.s.	0.82	n.s.	n.s.	n.s.
	TNRC6B	n.s.	n.s.	0.71	n.s.	n.s.	0.71	0.42	0.55	n.s.	0.61	n.s.	n.s.	n.s.
	TOB2	n.s.	n.s.	0.6	n.s.	n.s.	0.7	n.s.	n.s.	n.s.	0.56	n.s.	n.s.	n.s.
	TOGARAM1	n.s.	n.s.	0.82	n.s.	0.45	n.s.	n.s.	n.s.	n.s.	0.74	n.s.	n.s.	n.s.
	TP53INP1	n.s.	n.s.	0.53	n.s.	n.s.	0.51	n.s.	n.s.	n.s.	0.57	n.s.	n.s.	n.s.
	TRIM2	n.s.	n.s.	0.81	n.s.	n.s.	n.s.	n.s.	0.65	n.s.	0.68	n.s.	n.s.	n.s.
	TRIM33	0.45	n.s.	n.s.	n.s.	n.s.	0.69	0.42	n.s.	n.s.	0.6	n.s.	n.s.	n.s.
	TRPS1	n.s.	n.s.	0.81	n.s.	n.s.	n.s.	0.57	0.41	n.s.	0.59	n.s.	n.s.	n.s.
	TSC1	n.s.	n.s.	0.86	n.s.	n.s.	n.s.	n.s.	0.47	n.s.	0.58	n.s.	n.s.	n.s.
	TWF1	n.s.	n.s.	0.63	n.s.	n.s.	n.s.	0.48	n.s.	n.s.	0.61	n.s.	0.52	n.s.
	UBE2D1	n.s.	n.s.	0.82	n.s.	n.s.	n.s.	0.38	0.39	n.s.	n.s.	n.s.	n.s.	n.s.
	UBE2D2	n.s.	n.s.	0.84	n.s.	n.s.	0.53	0.51	0.67	n.s.	n.s.	n.s.	n.s.	n.s.
	UBE2W	n.s.	n.s.	0.8	n.s.	n.s.	n.s.	n.s.	0.58	n.s.	0.79	n.s.	n.s.	n.s.
	UBE3A	n.s.	n.s.	0.43	n.s.	n.s.	n.s.	0.48	n.s.	n.s.	0.55	n.s.	n.s.	n.s.
	UBN2	n.s.	n.s.	0.73	n.s.	n.s.	0.49	0.42	n.s.	n.s.	0.49	n.s.	n.s.	n.s.
	UBR3	n.s.	n.s.	0.39	n.s.	n.s.	n.s.	0.53	0.39	n.s.	0.62	n.s.	n.s.	n.s.
	USP15	0.45	n.s.	n.s.	n.s.	n.s.	n.s.	n.s.	0.61	n.s.	0.47	n.s.	n.s.	n.s.
	USP9X	n.s.	n.s.	0.49	n.s.	n.s.	0.51	n.s.	n.s.	n.s.	0.43	n.s.	0.61	n.s.
	UTRN	n.s.	n.s.	0.42	n.s.	n.s.	n.s.	0.52	n.s.	n.s.	0.47	n.s.	n.s.	n.s.
	VAPA	n.s.	n.s.	0.49	n.s.	n.s.	0.58	n.s.	n.s.	n.s.	0.43	n.s.	n.s.	n.s.
	VGLL3	n.s.	n.s.	0.61	n.s.	n.s.	n.s.	0.41	n.s.	n.s.	0.62	n.s.	n.s.	n.s.
	WAPL	n.s.	n.s.	n.s.	n.s.	n.s.	0.75	n.s.	0.47	n.s.	0.47	n.s.	n.s.	n.s.
	WASL	n.s.	n.s.	0.82	n.s.	n.s.	n.s.	0.48	0.4	n.s.	0.82	n.s.	n.s.	n.s.
	WDFY3	0.46	n.s.	0.81	n.s.	n.s.	n.s.	0.49	n.s.	n.s.	0.59	n.s.	n.s.	n.s.
	WDR26	0.4	n.s.	n.s.	n.s.	n.s.	n.s.	0.56	0.49	n.s.	0.52	n.s.	n.s.	n.s.
	WDR82	n.s.	n.s.	0.44	n.s.	n.s.	0.61	n.s.	n.s.	n.s.	n.s.	n.s.	0.4	n.s.
	WTAP	n.s.	n.s.	0.64	n.s.	n.s.	n.s.	n.s.	0.64	n.s.	0.56	n.s.	0.56	n.s.
	XIAP	n.s.	n.s.	0.51	n.s.	n.s.	n.s.	n.s.	n.s.	n.s.	0.44	n.s.	0.41	n.s.
	XPO4	n.s.	n.s.	0.64	n.s.	n.s.	n.s.	0.56	0.39	n.s.	0.46	n.s.	n.s.	n.s.
	YAF2	n.s.	n.s.	n.s.	n.s.	n.s.	n.s.	0.43	0.44	n.s.	0.43	n.s.	n.s.	n.s.
	YTHDF2	n.s.	n.s.	0.78	n.s.	0.39	n.s.	n.s.	n.s.	n.s.	0.77	n.s.	n.s.	n.s.
	YTHDF3	n.s.	n.s.	n.s.	n.s.	n.s.	n.s.	0.59	0.69	n.s.	0.44	n.s.	n.s.	n.s.
	ZBTB18	n.s.	n.s.	0.88	n.s.	n.s.	0.84	0.4	n.s.	n.s.	n.s.	n.s.	n.s.	n.s.
	ZBTB44	n.s.	n.s.	0.48	n.s.	n.s.	n.s.	0.45	n.s.	n.s.	0.39	n.s.	n.s.	n.s.
	ZDHHC17	n.s.	n.s.	0.57	n.s.	n.s.	n.s.	0.46	n.s.	n.s.	0.59	n.s.	0.54	n.s.
	ZFHX4	n.s.	n.s.	n.s.	n.s.	n.s.	0.76	0.45	n.s.	n.s.	0.79	n.s.	n.s.	n.s.
	ZFPM2	n.s.	n.s.	0.87	n.s.	n.s.	n.s.	0.43	n.s.	n.s.	0.48	n.s.	n.s.	n.s.
	ZFR	n.s.	n.s.	n.s.	n.s.	n.s.	0.53	0.41	n.s.	n.s.	0.51	n.s.	n.s.	n.s.
	ZFX	n.s.	n.s.	n.s.	n.s.	n.s.	0.48	0.4	n.s.	n.s.	0.75	n.s.	n.s.	n.s.
	ZFY	n.s.	n.s.	n.s.	n.s.	n.s.	0.49	0.62	n.s.	n.s.	0.69	n.s.	n.s.	n.s.
	ZNF148	n.s.	n.s.	0.57	n.s.	n.s.	n.s.	0.55	n.s.	n.s.	0.74	n.s.	n.s.	n.s.
	ZNF652	n.s.	n.s.	0.61	n.s.	n.s.	n.s.	n.s.	0.42	n.s.	0.44	n.s.	n.s.	n.s.
	ZNF704	0.39	n.s.	0.64	n.s.	n.s.	n.s.	n.s.	0.4	n.s.	0.71	n.s.	n.s.	n.s.
	ZNF714	0.39	n.s.	0.41	n.s.	n.s.	n.s.	n.s.	0.5	n.s.	n.s.	n.s.	n.s.	n.s.
	ZNF800	n.s.	n.s.	0.8	n.s.	n.s.	n.s.	0.45	n.s.	n.s.	0.48	n.s.	n.s.	n.s.
	*n.s.: not significant; the mirDIP integrative score for this miRNA-mRNA pair was not among the top 1% of scores. This top 1% cutoff was calculated from the integrative scores between the lung oncofetal miRNAs and all mRNAs, not only these 373.

## Sheet: Table S4
Supplemental Table S4. Listing of all predicted mRNA targets of lung oncofetal miRNAs (n = 13)
	Gene	miRNA	mirDIP Integrative Score
	A1CF	hsa-miR-433	0.551822
	AAK1	hsa-miR-301b	0.612467
	AASDHPPT	hsa-miR-543	0.634233
	ABCA1	hsa-miR-301b	0.795049
	ABCA1	hsa-miR-543	0.552452
	ABCA10	hsa-miR-543	0.38596
	ABCA12	hsa-miR-329	0.474028
	ABCA12	hsa-miR-433	0.396178
	ABCB11	hsa-miR-543	0.470329
	ABCB5	hsa-miR-301b	0.391904
	ABCB7	hsa-miR-301b	0.679329
	ABCC5	hsa-miR-301b	0.668763
	ABCD2	hsa-miR-543	0.400907
	ABCE1	hsa-miR-301b	0.533368
	ABHD12B	hsa-miR-543	0.510057
	ABHD13	hsa-miR-543	0.668921
	ABHD17B	hsa-miR-380	0.387703
	ABHD2	hsa-miR-433	0.404012
	ABHD3	hsa-miR-301b	0.822431
	ABHD5	hsa-miR-543	0.389413
	ABHD6	hsa-miR-627	0.470178
	ABI1	hsa-miR-380	0.610491
	ABI1	hsa-miR-433	0.394859
	ABI2	hsa-miR-1290	0.469625
	ABLIM1	hsa-miR-329	0.515278
	ABLIM1	hsa-miR-543	0.450356
	ABLIM2	hsa-miR-329	0.501733
	ABO	hsa-miR-380	0.401201
	ABRA	hsa-miR-543	0.49148
	ABRAXAS2	hsa-miR-301b	0.780972
	ACAA2	hsa-miR-433	0.479818
	ACAD8	hsa-miR-433	0.420751
	ACADSB	hsa-miR-301b	0.40586
	ACAP2	hsa-miR-380	0.525235
	ACAP2	hsa-miR-433	0.640105
	ACBD3	hsa-miR-301b	0.82305
	ACBD3	hsa-miR-380	0.416973
	ACBD3	hsa-miR-543	0.550104
	ACBD5	hsa-miR-301b	0.792556
	ACER2	hsa-miR-301b	0.386179
	ACP1	hsa-miR-433	0.540601
	ACPP	hsa-miR-543	0.399841
	ACSL1	hsa-miR-301b	0.743058
	ACSL1	hsa-miR-543	0.62533
	ACSL4	hsa-miR-1290	0.559733
	ACSL4	hsa-miR-301b	0.859223
	ACSL4	hsa-miR-380	0.551935
	ACSL4	hsa-miR-433	0.487939
	ACSL4	hsa-miR-543	0.50784
	ACTC1	hsa-miR-433	0.556205
	ACTL6A	hsa-miR-543	0.656275
	ACTR10	hsa-miR-543	0.471668
	ACVR1	hsa-miR-301b	0.876093
	ACVR1B	hsa-miR-543	0.399166
	ACVR1C	hsa-miR-543	0.686707
	ACVR2A	hsa-miR-1290	0.439702
	ACVR2A	hsa-miR-301b	0.655961
	ACVR2A	hsa-miR-433	0.501965
	ACVR2A	hsa-miR-543	0.70709
	ACVR2B	hsa-miR-301b	0.473898
	ACVR2B	hsa-miR-380	0.422113
	ACVR2B	hsa-miR-543	0.662091
	ACYP1	hsa-miR-543	0.511668
	ADAD1	hsa-miR-329	0.516242
	ADAM12	hsa-miR-301b	0.805217
	ADAM12	hsa-miR-543	0.564927
	ADAM19	hsa-miR-543	0.383633
	ADAM23	hsa-miR-301b	0.578798
	ADAM28	hsa-miR-301b	0.401646
	ADAM9	hsa-miR-543	0.738432
	ADAMDEC1	hsa-miR-433	0.390733
	ADAMTS1	hsa-miR-329	0.404853
	ADAMTS1	hsa-miR-380	0.425634
	ADAMTS1	hsa-miR-543	0.391759
	ADAMTS18	hsa-miR-301b	0.738187
	ADAMTS19	hsa-miR-301b	0.669914
	ADAMTS19	hsa-miR-380	0.577369
	ADAMTS3	hsa-miR-380	0.647031
	ADAMTS4	hsa-miR-329	0.431187
	ADAMTS5	hsa-miR-301b	0.409405
	ADAMTS5	hsa-miR-380	0.467113
	ADAMTS6	hsa-miR-433	0.455285
	ADAMTSL1	hsa-miR-543	0.571522
	ADARB1	hsa-miR-380	0.426756
	ADAT2	hsa-miR-380	0.422306
	ADAT2	hsa-miR-543	0.46798
	ADCY1	hsa-miR-301b	0.761515
	ADCY2	hsa-miR-301b	0.653957
	ADCY6	hsa-miR-543	0.529868
	ADCYAP1	hsa-miR-301b	0.58781
	ADD3	hsa-miR-433	0.557049
	ADD3	hsa-miR-543	0.400119
	ADGRA2	hsa-miR-543	0.689759
	ADGRB3	hsa-miR-301b	0.77591
	ADGRB3	hsa-miR-543	0.747972
	ADGRE2	hsa-miR-329	0.446879
	ADGRE2	hsa-miR-543	0.479823
	ADGRF5	hsa-miR-301b	0.45588
	ADGRF5	hsa-miR-329	0.534032
	ADGRG2	hsa-miR-543	0.479438
	ADGRL2	hsa-miR-433	0.44945
	ADGRL3	hsa-miR-301b	0.401602
	ADH7	hsa-miR-380	0.44969
	ADNP	hsa-miR-433	0.429045
	ADO	hsa-miR-329	0.39614
	ADRA1A	hsa-miR-433	0.484166
	ADRA2B	hsa-miR-329	0.392652
	ADRB3	hsa-miR-329	0.403625
	AFAP1L1	hsa-miR-301b	0.503737
	AFDN	hsa-miR-543	0.437219
	AFF1	hsa-miR-301b	0.657238
	AFF2	hsa-miR-1290	0.385419
	AFF2	hsa-miR-380	0.521976
	AFF2	hsa-miR-543	0.496281
	AFF2	hsa-miR-627	0.45369
	AFF3	hsa-miR-301b	0.572998
	AFF4	hsa-miR-1290	0.399667
	AFF4	hsa-miR-329	0.434162
	AFF4	hsa-miR-433	0.435916
	AFTPH	hsa-miR-380	0.512084
	AGAP1	hsa-miR-329	0.49627
	AGFG1	hsa-miR-301b	0.806498
	AGFG1	hsa-miR-380	0.456722
	AGFG1	hsa-miR-543	0.52006
	AGL	hsa-miR-543	0.429384
	AGO1	hsa-miR-1290	0.484785
	AGO1	hsa-miR-301b	0.854506
	AGO1	hsa-miR-627	0.475192
	AGO4	hsa-miR-1290	0.394812
	AGO4	hsa-miR-301b	0.862715
	AGPAT3	hsa-miR-301b	0.615919
	AGPAT3	hsa-miR-543	0.394168
	AGPAT5	hsa-miR-329	0.58169
	AGPAT5	hsa-miR-433	0.452622
	AGPAT5	hsa-miR-543	0.542833
	AHCTF1	hsa-miR-543	0.637857
	AHI1	hsa-miR-301b	0.47709
	AHI1	hsa-miR-380	0.397403
	AHNAK	hsa-miR-329	0.573222
	AHNAK	hsa-miR-433	0.477269
	AHR	hsa-miR-380	0.647676
	AHR	hsa-miR-433	0.52564
	AHR	hsa-miR-543	0.409915
	AIDA	hsa-miR-1290	0.466082
	AIG1	hsa-miR-301b	0.483277
	AJAP1	hsa-miR-301b	0.443375
	AJUBA	hsa-miR-329	0.417693
	AK3	hsa-miR-543	0.673051
	AK4	hsa-miR-329	0.534344
	AKAP1	hsa-miR-301b	0.778563
	AKAP1	hsa-miR-329	0.631162
	AKAP11	hsa-miR-301b	0.621937
	AKAP11	hsa-miR-329	0.539742
	AKAP11	hsa-miR-543	0.645971
	AKAP12	hsa-miR-543	0.416916
	AKAP17A	hsa-miR-543	0.39903
	AKAP2	hsa-miR-1290	0.531999
	AKAP2	hsa-miR-329	0.493515
	AKAP5	hsa-miR-543	0.564757
	AKAP6	hsa-miR-380	0.443124
	AKAP6	hsa-miR-543	0.712539
	AKAP7	hsa-miR-1290	0.485333
	AKAP7	hsa-miR-301b	0.544305
	AKAP7	hsa-miR-329	0.473653
	AKAP7	hsa-miR-433	0.466122
	AKAP7	hsa-miR-543	0.780253
	AKAP9	hsa-miR-433	0.392746
	AKIRIN1	hsa-miR-329	0.509619
	AKIRIN2	hsa-miR-301b	0.502118
	AKT2	hsa-miR-329	0.413456
	AKT3	hsa-miR-329	0.461249
	AKT3	hsa-miR-433	0.502606
	ALCAM	hsa-miR-301b	0.481547
	ALDH1A2	hsa-miR-329	0.445697
	ALDH1L1	hsa-miR-433	0.412974
	ALDH3A2	hsa-miR-301b	0.516967
	ALDH9A1	hsa-miR-543	0.465741
	ALDOA	hsa-miR-329	0.618307
	ALG10B	hsa-miR-380	0.382818
	ALG10B	hsa-miR-543	0.429838
	ALG13	hsa-miR-301b	0.414048
	ALG9	hsa-miR-380	0.424961
	ALG9	hsa-miR-543	0.473092
	ALKBH5	hsa-miR-329	0.617864
	ALS2	hsa-miR-543	0.480189
	ALX4	hsa-miR-301b	0.47504
	AMD1	hsa-miR-543	0.435967
	AMER1	hsa-miR-301b	0.518509
	AMFR	hsa-miR-543	0.523046
	AMMECR1	hsa-miR-1290	0.44645
	AMMECR1	hsa-miR-301b	0.669094
	AMMECR1L	hsa-miR-380	0.44727
	AMOT	hsa-miR-301b	0.420702
	AMPD3	hsa-miR-301b	0.517055
	ANGEL2	hsa-miR-301b	0.422461
	ANGPT2	hsa-miR-543	0.607739
	ANK2	hsa-miR-1290	0.43143
	ANKFY1	hsa-miR-1290	0.444017
	ANKFY1	hsa-miR-301b	0.586694
	ANKFY1	hsa-miR-433	0.393286
	ANKFY1	hsa-miR-543	0.444563
	ANKHD1	hsa-miR-380	0.586288
	ANKIB1	hsa-miR-301b	0.792556
	ANKRD12	hsa-miR-301b	0.753423
	ANKRD12	hsa-miR-433	0.652049
	ANKRD12	hsa-miR-543	0.522478
	ANKRD12	hsa-miR-627	0.443914
	ANKRD13C	hsa-miR-1290	0.53612
	ANKRD13C	hsa-miR-301b	0.687119
	ANKRD13C	hsa-miR-543	0.770476
	ANKRD17	hsa-miR-329	0.411445
	ANKRD17	hsa-miR-380	0.403739
	ANKRD28	hsa-miR-301b	0.764234
	ANKRD28	hsa-miR-543	0.411268
	ANKRD40	hsa-miR-543	0.432669
	ANKRD50	hsa-miR-301b	0.510949
	ANKRD50	hsa-miR-433	0.409087
	ANKRD50	hsa-miR-543	0.697083
	ANKRD52	hsa-miR-301b	0.681869
	ANKRD52	hsa-miR-329	0.456146
	ANKS1A	hsa-miR-543	0.385965
	ANKS1B	hsa-miR-543	0.655604
	ANO1	hsa-miR-1290	0.397886
	ANO3	hsa-miR-380	0.390704
	ANO5	hsa-miR-433	0.431201
	ANO5	hsa-miR-543	0.557923
	ANO6	hsa-miR-433	0.465535
	ANO6	hsa-miR-543	0.402127
	ANO6	hsa-miR-627	0.496127
	ANP32E	hsa-miR-380	0.435879
	ANTXR1	hsa-miR-1290	0.484554
	ANTXR2	hsa-miR-1290	0.396474
	ANTXR2	hsa-miR-543	0.51132
	ANXA4	hsa-miR-301b	0.628348
	AP1AR	hsa-miR-543	0.427431
	AP1G1	hsa-miR-301b	0.633926
	AP1S2	hsa-miR-380	0.422896
	AP3B1	hsa-miR-329	0.396961
	AP3B1	hsa-miR-433	0.732436
	AP3M1	hsa-miR-543	0.390867
	AP3M2	hsa-miR-329	0.408547
	AP3S1	hsa-miR-1290	0.388907
	AP4E1	hsa-miR-301b	0.448997
	AP4E1	hsa-miR-380	0.394924
	AP4E1	hsa-miR-543	0.649407
	AP5M1	hsa-miR-329	0.453767
	APAF1	hsa-miR-301b	0.551444
	APAF1	hsa-miR-380	0.499472
	APBA2	hsa-miR-329	0.566997
	APCDD1	hsa-miR-301b	0.780979
	API5	hsa-miR-301b	0.575849
	API5	hsa-miR-380	0.4146
	API5	hsa-miR-543	0.641601
	APLF	hsa-miR-380	0.384437
	APLF	hsa-miR-543	0.533629
	APLN	hsa-miR-543	0.400959
	APP	hsa-miR-380	0.641423
	APPBP2	hsa-miR-1290	0.493448
	APPBP2	hsa-miR-543	0.555934
	APPL1	hsa-miR-301b	0.802393
	APPL1	hsa-miR-433	0.4237
	AQP3	hsa-miR-329	0.529182
	AQP4	hsa-miR-543	0.498828
	AQP9	hsa-miR-543	0.438313
	AR	hsa-miR-301b	0.578327
	AR	hsa-miR-433	0.453451
	ARAP2	hsa-miR-301b	0.801715
	ARF1	hsa-miR-323b	0.401664
	ARF3	hsa-miR-329	0.505232
	ARF4	hsa-miR-301b	0.549858
	ARF6	hsa-miR-543	0.526925
	ARFGAP2	hsa-miR-329	0.500446
	ARFGEF1	hsa-miR-301b	0.699099
	ARFGEF2	hsa-miR-543	0.713599
	ARFGEF3	hsa-miR-301b	0.414895
	ARFIP1	hsa-miR-1290	0.390057
	ARFIP1	hsa-miR-301b	0.809908
	ARFIP1	hsa-miR-543	0.438115
	ARHGAP1	hsa-miR-301b	0.753279
	ARHGAP12	hsa-miR-301b	0.842937
	ARHGAP12	hsa-miR-543	0.578943
	ARHGAP12	hsa-miR-627	0.395515
	ARHGAP18	hsa-miR-543	0.489203
	ARHGAP20	hsa-miR-543	0.498722
	ARHGAP21	hsa-miR-301b	0.681443
	ARHGAP21	hsa-miR-329	0.695994
	ARHGAP24	hsa-miR-301b	0.692777
	ARHGAP26	hsa-miR-380	0.453049
	ARHGAP26	hsa-miR-543	0.703738
	ARHGAP29	hsa-miR-543	0.725825
	ARHGAP35	hsa-miR-301b	0.633515
	ARHGAP35	hsa-miR-329	0.395538
	ARHGAP35	hsa-miR-543	0.600259
	ARHGAP5	hsa-miR-1290	0.41042
	ARHGAP5	hsa-miR-380	0.51479
	ARHGAP5	hsa-miR-543	0.50222
	ARHGAP6	hsa-miR-380	0.457686
	ARHGAP6	hsa-miR-543	0.440018
	ARHGEF10L	hsa-miR-329	0.384044
	ARHGEF12	hsa-miR-301b	0.767817
	ARHGEF15	hsa-miR-329	0.449236
	ARHGEF2	hsa-miR-543	0.611037
	ARHGEF26	hsa-miR-301b	0.503953
	ARHGEF3	hsa-miR-380	0.445627
	ARHGEF3	hsa-miR-543	0.684512
	ARHGEF4	hsa-miR-301b	0.735375
	ARHGEF5	hsa-miR-301b	0.420854
	ARHGEF6	hsa-miR-329	0.452619
	ARHGEF7	hsa-miR-543	0.551851
	ARID2	hsa-miR-543	0.648283
	ARID2	hsa-miR-627	0.520116
	ARID3B	hsa-miR-543	0.634906
	ARID4A	hsa-miR-543	0.435227
	ARID4B	hsa-miR-1290	0.540622
	ARID4B	hsa-miR-301b	0.744919
	ARID5B	hsa-miR-301b	0.742149
	ARID5B	hsa-miR-329	0.445686
	ARIH1	hsa-miR-543	0.69388
	ARIH2	hsa-miR-433	0.557462
	ARL1	hsa-miR-543	0.537006
	ARL1	hsa-miR-627	0.4196
	ARL10	hsa-miR-433	0.469902
	ARL11	hsa-miR-543	0.392376
	ARL15	hsa-miR-627	0.440654
	ARL4A	hsa-miR-301b	0.628219
	ARL4A	hsa-miR-329	0.614966
	ARL4A	hsa-miR-543	0.705018
	ARL4C	hsa-miR-1290	0.579805
	ARL4C	hsa-miR-329	0.398032
	ARL4C	hsa-miR-543	0.450473
	ARL5A	hsa-miR-433	0.416493
	ARL5A	hsa-miR-543	0.691895
	ARL5B	hsa-miR-543	0.678684
	ARL5B	hsa-miR-627	0.498508
	ARL6	hsa-miR-543	0.621183
	ARL6IP1	hsa-miR-301b	0.816472
	ARL6IP6	hsa-miR-433	0.415622
	ARL8B	hsa-miR-301b	0.692964
	ARL8B	hsa-miR-433	0.635153
	ARMC1	hsa-miR-380	0.445818
	ARMC1	hsa-miR-433	0.748107
	ARMC10	hsa-miR-543	0.382494
	ARMC4	hsa-miR-543	0.440329
	ARMC8	hsa-miR-301b	0.389237
	ARMC8	hsa-miR-543	0.675373
	ARMCX3	hsa-miR-543	0.427957
	ARMT1	hsa-miR-301b	0.582863
	ARNT2	hsa-miR-543	0.687794
	ARPC5	hsa-miR-380	0.546253
	ARPP19	hsa-miR-301b	0.458146
	ARPP21	hsa-miR-543	0.418985
	ARRDC3	hsa-miR-1290	0.518961
	ARRDC3	hsa-miR-301b	0.695734
	ARRDC3	hsa-miR-433	0.524312
	ARRDC3	hsa-miR-543	0.450184
	ARRDC4	hsa-miR-433	0.404151
	ARSJ	hsa-miR-543	0.458355
	ARX	hsa-miR-301b	0.650019
	ASAP1	hsa-miR-301b	0.587381
	ASAP2	hsa-miR-301b	0.441411
	ASAP2	hsa-miR-543	0.617952
	ASCC3	hsa-miR-329	0.519801
	ASCC3	hsa-miR-380	0.54061
	ASCL1	hsa-miR-301b	0.401551
	ASH1L	hsa-miR-543	0.477238
	ASIC1	hsa-miR-301b	0.475812
	ASPH	hsa-miR-329	0.43295
	ASPH	hsa-miR-433	0.452233
	ASRGL1	hsa-miR-543	0.459473
	ASXL1	hsa-miR-329	0.452996
	ASXL2	hsa-miR-301b	0.814288
	ATAD1	hsa-miR-433	0.426882
	ATAD2B	hsa-miR-301b	0.386643
	ATAD2B	hsa-miR-329	0.511227
	ATAD3C	hsa-miR-301b	0.39314
	ATF1	hsa-miR-543	0.585675
	ATF5	hsa-miR-433	0.399234
	ATF7IP	hsa-miR-1290	0.458745
	ATF7IP2	hsa-miR-301b	0.413277
	ATG101	hsa-miR-301b	0.405289
	ATG14	hsa-miR-301b	0.685974
	ATG16L1	hsa-miR-301b	0.797835
	ATG2B	hsa-miR-301b	0.769798
	ATG2B	hsa-miR-543	0.543597
	ATG4A	hsa-miR-433	0.676804
	ATG4D	hsa-miR-301b	0.61097
	ATG5	hsa-miR-543	0.649924
	ATL2	hsa-miR-380	0.461433
	ATL2	hsa-miR-543	0.734251
	ATM	hsa-miR-543	0.545074
	ATP11A	hsa-miR-301b	0.816113
	ATP11A	hsa-miR-329	0.389515
	ATP11A	hsa-miR-543	0.532779
	ATP11B	hsa-miR-301b	0.415498
	ATP11B	hsa-miR-543	0.525225
	ATP11C	hsa-miR-380	0.565976
	ATP11C	hsa-miR-543	0.44811
	ATP12A	hsa-miR-301b	0.549664
	ATP13A3	hsa-miR-301b	0.579819
	ATP13A3	hsa-miR-380	0.498036
	ATP1A2	hsa-miR-301b	0.407402
	ATP1B1	hsa-miR-1290	0.463398
	ATP1B1	hsa-miR-543	0.696994
	ATP1B3	hsa-miR-329	0.455945
	ATP23	hsa-miR-380	0.530764
	ATP23	hsa-miR-433	0.609384
	ATP2A2	hsa-miR-301b	0.406262
	ATP2B1	hsa-miR-1290	0.517868
	ATP2B1	hsa-miR-301b	0.610962
	ATP2B1	hsa-miR-543	0.69951
	ATP2B2	hsa-miR-301b	0.72198
	ATP2B3	hsa-miR-301b	0.391802
	ATP5S	hsa-miR-433	0.401438
	ATP6V0A1	hsa-miR-433	0.553517
	ATP6V0E1	hsa-miR-301b	0.510083
	ATP6V1A	hsa-miR-329	0.384215
	ATP6V1A	hsa-miR-380	0.416557
	ATP6V1A	hsa-miR-543	0.637442
	ATP6V1B2	hsa-miR-301b	0.58311
	ATP6V1C1	hsa-miR-301b	0.423059
	ATP6V1C1	hsa-miR-329	0.693806
	ATP6V1C1	hsa-miR-433	0.479193
	ATP6V1C2	hsa-miR-543	0.59147
	ATP7A	hsa-miR-301b	0.415709
	ATP7A	hsa-miR-329	0.393513
	ATP8A1	hsa-miR-301b	0.567777
	ATP8A1	hsa-miR-543	0.44523
	ATRAID	hsa-miR-301b	0.422115
	ATRN	hsa-miR-301b	0.658856
	ATRN	hsa-miR-433	0.403543
	ATRN	hsa-miR-543	0.623943
	ATRNL1	hsa-miR-543	0.525518
	ATRX	hsa-miR-301b	0.67301
	ATRX	hsa-miR-329	0.488652
	ATRX	hsa-miR-380	0.45558
	ATXN1	hsa-miR-1290	0.457865
	ATXN1	hsa-miR-301b	0.836154
	ATXN1	hsa-miR-329	0.744559
	ATXN1	hsa-miR-543	0.674695
	ATXN2	hsa-miR-301b	0.389095
	ATXN2L	hsa-miR-380	0.563368
	ATXN3	hsa-miR-543	0.706728
	ATXN7	hsa-miR-543	0.703474
	ATXN7L1	hsa-miR-301b	0.72367
	ATXN7L1	hsa-miR-543	0.533566
	AUTS2	hsa-miR-543	0.595453
	AVL9	hsa-miR-543	0.431617
	AXIN2	hsa-miR-301b	0.458078
	AXL	hsa-miR-627	0.4295
	AZI2	hsa-miR-433	0.525582
	AZIN1	hsa-miR-380	0.387427
	AZIN1	hsa-miR-433	0.689197
	AZIN1	hsa-miR-543	0.668353
	B3GALT1	hsa-miR-543	0.528503
	B3GALT2	hsa-miR-301b	0.394766
	B3GLCT	hsa-miR-543	0.508862
	B3GNT5	hsa-miR-543	0.646792
	B4GALT3	hsa-miR-433	0.630515
	B4GALT5	hsa-miR-301b	0.81024
	B4GALT5	hsa-miR-329	0.427906
	B4GALT6	hsa-miR-329	0.404994
	B4GALT6	hsa-miR-380	0.579569
	B4GALT6	hsa-miR-543	0.680058
	BACE1	hsa-miR-1290	0.438758
	BACE1	hsa-miR-301b	0.393848
	BACH1	hsa-miR-543	0.432052
	BACH2	hsa-miR-301b	0.783172
	BACH2	hsa-miR-380	0.394937
	BACH2	hsa-miR-543	0.791837
	BACH2	hsa-miR-627	0.515372
	BAG1	hsa-miR-380	0.483182
	BAG5	hsa-miR-301b	0.697759
	BAHCC1	hsa-miR-329	0.50001
	BAHD1	hsa-miR-301b	0.763637
	BAIAP3	hsa-miR-329	0.506473
	BANK1	hsa-miR-543	0.57502
	BARHL2	hsa-miR-301b	0.4702
	BAZ1A	hsa-miR-301b	0.524753
	BAZ1A	hsa-miR-323b	0.394495
	BAZ2A	hsa-miR-301b	0.552395
	BAZ2B	hsa-miR-380	0.415999
	BAZ2B	hsa-miR-543	0.731305
	BBX	hsa-miR-301b	0.62063
	BCAP29	hsa-miR-301b	0.405589
	BCAP29	hsa-miR-380	0.521863
	BCAP29	hsa-miR-543	0.431179
	BCAT1	hsa-miR-301b	0.585174
	BCAT1	hsa-miR-543	0.387454
	BCKDHB	hsa-miR-380	0.489682
	BCKDHB	hsa-miR-433	0.43062
	BCL11A	hsa-miR-301b	0.423913
	BCL11B	hsa-miR-329	0.415585
	BCL2	hsa-miR-301b	0.382767
	BCL2	hsa-miR-380	0.448458
	BCL2	hsa-miR-433	0.410946
	BCL2L11	hsa-miR-301b	0.758321
	BCL6	hsa-miR-543	0.52803
	BCL6B	hsa-miR-433	0.479635
	BCL6B	hsa-miR-543	0.465171
	BCL7A	hsa-miR-1290	0.61176
	BCL7A	hsa-miR-329	0.631604
	BCL7A	hsa-miR-543	0.607587
	BCL9	hsa-miR-329	0.552606
	BCLAF1	hsa-miR-329	0.674098
	BCLAF1	hsa-miR-543	0.470075
	BCOR	hsa-miR-329	0.419575
	BCOR	hsa-miR-380	0.703482
	BDKRB2	hsa-miR-627	0.38404
	BDNF	hsa-miR-380	0.426318
	BECN1	hsa-miR-1290	0.50261
	BEND3	hsa-miR-543	0.574262
	BEND4	hsa-miR-1290	0.390489
	BEND4	hsa-miR-543	0.501556
	BEX2	hsa-miR-543	0.450983
	BEX3	hsa-miR-301b	0.444678
	BEX3	hsa-miR-433	0.468978
	BHLHE40	hsa-miR-301b	0.545268
	BHLHE40	hsa-miR-329	0.385263
	BHLHE40	hsa-miR-543	0.524606
	BHLHE41	hsa-miR-301b	0.829759
	BHMT2	hsa-miR-433	0.397101
	BHMT2	hsa-miR-543	0.451646
	BICD2	hsa-miR-543	0.573943
	BICRAL	hsa-miR-543	0.545353
	BIRC6	hsa-miR-301b	0.697006
	BIRC6	hsa-miR-380	0.513942
	BIRC6	hsa-miR-543	0.82515
	BIVM	hsa-miR-627	0.439704
	BLCAP	hsa-miR-301b	0.653422
	BLCAP	hsa-miR-329	0.74277
	BLCAP	hsa-miR-543	0.52035
	BMF	hsa-miR-329	0.542564
	BMI1	hsa-miR-1290	0.52324
	BMI1	hsa-miR-329	0.618183
	BMI1	hsa-miR-380	0.511895
	BMP2	hsa-miR-329	0.465943
	BMP2	hsa-miR-543	0.630995
	BMP2K	hsa-miR-543	0.657974
	BMP3	hsa-miR-301b	0.684038
	BMP6	hsa-miR-301b	0.59366
	BMP6	hsa-miR-433	0.422218
	BMPR1B	hsa-miR-301b	0.487458
	BMPR1B	hsa-miR-329	0.395494
	BMPR2	hsa-miR-1290	0.502215
	BMPR2	hsa-miR-301b	0.811598
	BMPR2	hsa-miR-329	0.648181
	BMPR2	hsa-miR-433	0.409087
	BMPR2	hsa-miR-543	0.398039
	BMT2	hsa-miR-301b	0.848344
	BMT2	hsa-miR-380	0.46434
	BNC1	hsa-miR-301b	0.416331
	BNC2	hsa-miR-1290	0.428755
	BNC2	hsa-miR-329	0.451084
	BNC2	hsa-miR-380	0.467933
	BNC2	hsa-miR-543	0.714527
	BNIP3L	hsa-miR-380	0.393762
	BPI	hsa-miR-329	0.508653
	BPTF	hsa-miR-1290	0.483731
	BPTF	hsa-miR-301b	0.834232
	BPTF	hsa-miR-380	0.421021
	BPTF	hsa-miR-433	0.613811
	BPTF	hsa-miR-543	0.501158
	BRD1	hsa-miR-301b	0.430739
	BRD1	hsa-miR-543	0.627872
	BRD4	hsa-miR-329	0.59402
	BRK1	hsa-miR-543	0.502093
	BRMS1L	hsa-miR-433	0.562641
	BRMS1L	hsa-miR-543	0.525291
	BRWD1	hsa-miR-1290	0.449211
	BRWD1	hsa-miR-301b	0.793162
	BRWD1	hsa-miR-380	0.515677
	BRWD1	hsa-miR-433	0.695163
	BRWD1	hsa-miR-543	0.685238
	BRWD1	hsa-miR-627	0.393618
	BRWD3	hsa-miR-301b	0.656571
	BRWD3	hsa-miR-329	0.442902
	BRWD3	hsa-miR-543	0.414751
	BSDC1	hsa-miR-543	0.397097
	BTAF1	hsa-miR-301b	0.842354
	BTAF1	hsa-miR-323b	0.524396
	BTAF1	hsa-miR-543	0.382994
	BTBD10	hsa-miR-301b	0.678117
	BTBD3	hsa-miR-301b	0.867696
	BTBD3	hsa-miR-329	0.483004
	BTBD3	hsa-miR-543	0.817959
	BTBD7	hsa-miR-301b	0.75935
	BTF3L4	hsa-miR-301b	0.782695
	BTF3L4	hsa-miR-323b	0.391792
	BTG1	hsa-miR-301b	0.780952
	BTG2	hsa-miR-433	0.421995
	BTRC	hsa-miR-329	0.469754
	BTRC	hsa-miR-543	0.478083
	BUB3	hsa-miR-543	0.418263
	C10orf88	hsa-miR-380	0.504874
	C11orf53	hsa-miR-329	0.383271
	C11orf53	hsa-miR-543	0.465427
	C11orf54	hsa-miR-380	0.392954
	C11orf57	hsa-miR-301b	0.585295
	C11orf57	hsa-miR-329	0.456099
	C11orf70	hsa-miR-380	0.407381
	C12orf49	hsa-miR-329	0.408804
	C12orf56	hsa-miR-543	0.568156
	C12orf74	hsa-miR-329	0.50617
	C12orf75	hsa-miR-301b	0.41341
	C14orf28	hsa-miR-301b	0.544176
	C14orf28	hsa-miR-433	0.456031
	C14orf28	hsa-miR-543	0.419668
	C15orf41	hsa-miR-380	0.420081
	C15orf48	hsa-miR-543	0.520848
	C15orf56	hsa-miR-543	0.416463
	C16orf45	hsa-miR-329	0.452504
	C16orf70	hsa-miR-301b	0.850282
	C16orf70	hsa-miR-329	0.404972
	C16orf72	hsa-miR-543	0.733876
	C18orf25	hsa-miR-301b	0.684932
	C18orf25	hsa-miR-433	0.554289
	C18orf25	hsa-miR-543	0.569492
	C18orf8	hsa-miR-301b	0.414698
	C19orf12	hsa-miR-543	0.551607
	C1GALT1	hsa-miR-543	0.530446
	C1QC	hsa-miR-433	0.476786
	C1QTNF7	hsa-miR-543	0.556933
	C1S	hsa-miR-301b	0.470261
	C1orf131	hsa-miR-433	0.591582
	C1orf141	hsa-miR-380	0.404137
	C1orf21	hsa-miR-380	0.439621
	C1orf21	hsa-miR-543	0.389522
	C1orf21	hsa-miR-627	0.400543
	C1orf216	hsa-miR-329	0.57969
	C1orf27	hsa-miR-329	0.51323
	C1orf52	hsa-miR-543	0.484724
	C20orf24	hsa-miR-543	0.507199
	C21orf91	hsa-miR-543	0.685476
	C2CD5	hsa-miR-301b	0.436901
	C2CD5	hsa-miR-380	0.421361
	C2orf15	hsa-miR-301b	0.529553
	C2orf42	hsa-miR-543	0.458184
	C2orf68	hsa-miR-543	0.472192
	C2orf69	hsa-miR-543	0.457604
	C2orf71	hsa-miR-380	0.408415
	C2orf73	hsa-miR-329	0.394443
	C2orf88	hsa-miR-380	0.529515
	C3orf14	hsa-miR-543	0.52625
	C3orf58	hsa-miR-301b	0.627655
	C3orf58	hsa-miR-433	0.451283
	C4orf46	hsa-miR-380	0.436707
	C5	hsa-miR-301b	0.407725
	C5AR1	hsa-miR-543	0.425794
	C5orf22	hsa-miR-433	0.485662
	C5orf24	hsa-miR-301b	0.537759
	C5orf24	hsa-miR-380	0.405931
	C5orf30	hsa-miR-301b	0.848488
	C5orf30	hsa-miR-543	0.728582
	C5orf51	hsa-miR-380	0.46928
	C5orf51	hsa-miR-433	0.418587
	C6orf106	hsa-miR-329	0.491789
	C6orf120	hsa-miR-1290	0.400555
	C6orf89	hsa-miR-543	0.395779
	C7	hsa-miR-301b	0.399729
	C8orf34	hsa-miR-543	0.437661
	C8orf4	hsa-miR-301b	0.548902
	C8orf59	hsa-miR-543	0.510184
	C9	hsa-miR-1290	0.437895
	C9orf64	hsa-miR-329	0.443796
	C9orf64	hsa-miR-433	0.4171
	C9orf72	hsa-miR-433	0.415081
	CA13	hsa-miR-301b	0.383035
	CA5B	hsa-miR-543	0.476567
	CAB39	hsa-miR-543	0.667717
	CAB39L	hsa-miR-301b	0.391808
	CABLES1	hsa-miR-329	0.465858
	CACHD1	hsa-miR-543	0.594999
	CACHD1	hsa-miR-627	0.412155
	CACNA1C	hsa-miR-543	0.413153
	CACNA2D3	hsa-miR-433	0.514526
	CACNB2	hsa-miR-543	0.645624
	CACNB4	hsa-miR-380	0.495751
	CACNB4	hsa-miR-543	0.714882
	CACUL1	hsa-miR-433	0.406488
	CACUL1	hsa-miR-543	0.503171
	CADM1	hsa-miR-301b	0.400862
	CADM1	hsa-miR-329	0.535428
	CADM1	hsa-miR-543	0.449118
	CADM2	hsa-miR-301b	0.602683
	CADM2	hsa-miR-433	0.389064
	CADM2	hsa-miR-543	0.664422
	CADPS2	hsa-miR-329	0.498361
	CALB1	hsa-miR-301b	0.65374
	CALB1	hsa-miR-543	0.669612
	CALCB	hsa-miR-433	0.56884
	CALCR	hsa-miR-1290	0.464267
	CALD1	hsa-miR-380	0.57072
	CALM1	hsa-miR-301b	0.458236
	CALM2	hsa-miR-301b	0.816302
	CALM3	hsa-miR-543	0.511417
	CALML4	hsa-miR-380	0.400734
	CALN1	hsa-miR-301b	0.390744
	CALN1	hsa-miR-627	0.434519
	CALU	hsa-miR-380	0.405661
	CALU	hsa-miR-433	0.538185
	CAMK1D	hsa-miR-329	0.571926
	CAMK2B	hsa-miR-323b	0.401462
	CAMK2D	hsa-miR-1290	0.418719
	CAMK2G	hsa-miR-543	0.640703
	CAMK4	hsa-miR-1290	0.384188
	CAMKV	hsa-miR-329	0.530053
	CAMSAP2	hsa-miR-301b	0.785866
	CAMSAP2	hsa-miR-433	0.590867
	CAMTA1	hsa-miR-1290	0.409585
	CAMTA1	hsa-miR-301b	0.765846
	CAMTA1	hsa-miR-329	0.451674
	CAMTA1	hsa-miR-433	0.516865
	CAMTA1	hsa-miR-543	0.612663
	CAND1	hsa-miR-301b	0.599364
	CAND1	hsa-miR-380	0.619045
	CAND1	hsa-miR-543	0.60411
	CANX	hsa-miR-301b	0.725851
	CANX	hsa-miR-380	0.520338
	CAP2	hsa-miR-433	0.458203
	CAPRIN1	hsa-miR-301b	0.49784
	CAPRIN1	hsa-miR-543	0.717991
	CAPRIN2	hsa-miR-301b	0.813849
	CAPZA2	hsa-miR-380	0.443066
	CAPZA2	hsa-miR-543	0.577067
	CAPZB	hsa-miR-329	0.716957
	CARD8	hsa-miR-329	0.524206
	CARD8	hsa-miR-543	0.526245
	CARF	hsa-miR-433	0.460896
	CASD1	hsa-miR-301b	0.765896
	CASK	hsa-miR-329	0.390031
	CASK	hsa-miR-543	0.779463
	CASP8	hsa-miR-301b	0.394264
	CASP8	hsa-miR-543	0.416039
	CASQ2	hsa-miR-1290	0.390513
	CAST	hsa-miR-301b	0.661039
	CASZ1	hsa-miR-329	0.41717
	CAV2	hsa-miR-301b	0.603351
	CBFA2T3	hsa-miR-1290	0.606747
	CBFB	hsa-miR-301b	0.860407
	CBFB	hsa-miR-380	0.525565
	CBFB	hsa-miR-433	0.630889
	CBL	hsa-miR-380	0.526464
	CBL	hsa-miR-543	0.635407
	CBLB	hsa-miR-301b	0.493922
	CBLN2	hsa-miR-329	0.394184
	CBX1	hsa-miR-329	0.517158
	CBX3	hsa-miR-543	0.605293
	CBX5	hsa-miR-543	0.511789
	CBY1	hsa-miR-301b	0.46404
	CC2D1B	hsa-miR-301b	0.41235
	CC2D2B	hsa-miR-543	0.483327
	CCAR1	hsa-miR-433	0.698863
	CCAR1	hsa-miR-543	0.702528
	CCDC112	hsa-miR-543	0.430758
	CCDC113	hsa-miR-329	0.464978
	CCDC117	hsa-miR-543	0.656657
	CCDC125	hsa-miR-380	0.387935
	CCDC126	hsa-miR-301b	0.818045
	CCDC126	hsa-miR-433	0.437884
	CCDC126	hsa-miR-543	0.622601
	CCDC138	hsa-miR-433	0.656075
	CCDC14	hsa-miR-543	0.388272
	CCDC142	hsa-miR-1290	0.410685
	CCDC144A	hsa-miR-301b	0.406009
	CCDC144NL	hsa-miR-543	0.513988
	CCDC170	hsa-miR-380	0.437613
	CCDC186	hsa-miR-380	0.458863
	CCDC191	hsa-miR-543	0.397509
	CCDC25	hsa-miR-543	0.396913
	CCDC28A	hsa-miR-329	0.491055
	CCDC42	hsa-miR-543	0.508967
	CCDC47	hsa-miR-380	0.449681
	CCDC50	hsa-miR-543	0.432299
	CCDC6	hsa-miR-301b	0.75901
	CCDC68	hsa-miR-380	0.505613
	CCDC71L	hsa-miR-301b	0.677023
	CCDC71L	hsa-miR-329	0.657717
	CCDC82	hsa-miR-433	0.510981
	CCDC85A	hsa-miR-301b	0.753886
	CCDC88A	hsa-miR-1290	0.429294
	CCDC88A	hsa-miR-301b	0.764553
	CCDC88A	hsa-miR-380	0.423771
	CCDC88C	hsa-miR-329	0.391913
	CCDC88C	hsa-miR-543	0.638102
	CCDC91	hsa-miR-433	0.631515
	CCDC93	hsa-miR-433	0.636149
	CCER1	hsa-miR-543	0.388533
	CCL1	hsa-miR-301b	0.490883
	CCL22	hsa-miR-543	0.391313
	CCL7	hsa-miR-380	0.406375
	CCNA2	hsa-miR-301b	0.464657
	CCNC	hsa-miR-1290	0.389254
	CCND3	hsa-miR-301b	0.554819
	CCNG1	hsa-miR-380	0.406494
	CCNG2	hsa-miR-1290	0.437009
	CCNJ	hsa-miR-329	0.579367
	CCNJ	hsa-miR-543	0.647722
	CCNJL	hsa-miR-329	0.388827
	CCNL2	hsa-miR-301b	0.4752
	CCNT2	hsa-miR-543	0.602089
	CCNY	hsa-miR-301b	0.690595
	CCP110	hsa-miR-543	0.510557
	CCPG1	hsa-miR-543	0.45105
	CCR3	hsa-miR-543	0.521804
	CCR6	hsa-miR-543	0.555573
	CCSER1	hsa-miR-433	0.387053
	CCSER2	hsa-miR-301b	0.786754
	CCSER2	hsa-miR-380	0.51211
	CCSER2	hsa-miR-543	0.571878
	CCT6A	hsa-miR-301b	0.748361
	CCT8L2	hsa-miR-543	0.401738
	CD109	hsa-miR-433	0.442871
	CD163	hsa-miR-543	0.497467
	CD164	hsa-miR-1290	0.399923
	CD200R1	hsa-miR-433	0.382862
	CD200R1	hsa-miR-543	0.449729
	CD2AP	hsa-miR-1290	0.447099
	CD2AP	hsa-miR-301b	0.770216
	CD2AP	hsa-miR-433	0.488304
	CD2AP	hsa-miR-543	0.424238
	CD300LF	hsa-miR-433	0.419962
	CD302	hsa-miR-543	0.564409
	CD3G	hsa-miR-627	0.421416
	CD47	hsa-miR-301b	0.53948
	CD47	hsa-miR-433	0.457429
	CD59	hsa-miR-329	0.449438
	CD69	hsa-miR-301b	0.724143
	CD84	hsa-miR-627	0.396215
	CDADC1	hsa-miR-301b	0.708526
	CDAN1	hsa-miR-329	0.42371
	CDC14A	hsa-miR-301b	0.482469
	CDC14A	hsa-miR-543	0.523309
	CDC14B	hsa-miR-543	0.462785
	CDC20B	hsa-miR-543	0.439791
	CDC27	hsa-miR-433	0.671747
	CDC42SE2	hsa-miR-543	0.549862
	CDC73	hsa-miR-301b	0.393807
	CDC73	hsa-miR-329	0.436705
	CDC73	hsa-miR-380	0.488517
	CDC73	hsa-miR-627	0.443469
	CDCA4	hsa-miR-329	0.693666
	CDCP1	hsa-miR-329	0.383149
	CDH10	hsa-miR-380	0.391612
	CDH11	hsa-miR-543	0.402994
	CDH12	hsa-miR-323b	0.383903
	CDH13	hsa-miR-301b	0.404935
	CDH13	hsa-miR-329	0.415798
	CDH13	hsa-miR-543	0.475386
	CDH2	hsa-miR-543	0.811494
	CDH20	hsa-miR-301b	0.451564
	CDH6	hsa-miR-1290	0.48292
	CDIP1	hsa-miR-329	0.425603
	CDK1	hsa-miR-543	0.452403
	CDK12	hsa-miR-329	0.41066
	CDK12	hsa-miR-380	0.418146
	CDK12	hsa-miR-543	0.404311
	CDK14	hsa-miR-543	0.747334
	CDK17	hsa-miR-301b	0.442225
	CDK17	hsa-miR-433	0.753347
	CDK19	hsa-miR-301b	0.879407
	CDK19	hsa-miR-329	0.438211
	CDK19	hsa-miR-380	0.520399
	CDK2AP2	hsa-miR-301b	0.485998
	CDK5R1	hsa-miR-301b	0.531072
	CDK6	hsa-miR-543	0.600971
	CDK6	hsa-miR-627	0.495775
	CDKL2	hsa-miR-301b	0.598692
	CDKN1A	hsa-miR-301b	0.658648
	CDKN1B	hsa-miR-543	0.535677
	CDKN2AIP	hsa-miR-543	0.473452
	CDKN2B	hsa-miR-1290	0.392981
	CDKN2B	hsa-miR-433	0.446697
	CDKN2D	hsa-miR-329	0.459401
	CDR2	hsa-miR-543	0.464603
	CDS1	hsa-miR-301b	0.702938
	CDV3	hsa-miR-301b	0.636729
	CEACAM7	hsa-miR-627	0.427028
	CEBPE	hsa-miR-301b	0.612765
	CEBPG	hsa-miR-543	0.490661
	CECR6	hsa-miR-301b	0.424288
	CELF2	hsa-miR-301b	0.466596
	CELF2	hsa-miR-329	0.458979
	CELF2	hsa-miR-433	0.497119
	CELF2	hsa-miR-543	0.733023
	CELF6	hsa-miR-329	0.527591
	CEMIP	hsa-miR-543	0.499987
	CENPJ	hsa-miR-433	0.479813
	CENPL	hsa-miR-433	0.391185
	CENPN	hsa-miR-433	0.533595
	CENPO	hsa-miR-301b	0.755722
	CEP120	hsa-miR-301b	0.648775
	CEP126	hsa-miR-380	0.39563
	CEP135	hsa-miR-433	0.691541
	CEP135	hsa-miR-543	0.441909
	CEP170	hsa-miR-301b	0.838386
	CEP170	hsa-miR-433	0.488505
	CEP192	hsa-miR-380	0.463547
	CEP350	hsa-miR-543	0.509519
	CEP350	hsa-miR-627	0.55399
	CEP41	hsa-miR-543	0.632604
	CEP55	hsa-miR-301b	0.694992
	CEP55	hsa-miR-380	0.411098
	CEP57	hsa-miR-433	0.440409
	CEP85L	hsa-miR-543	0.45791
	CER1	hsa-miR-543	0.514296
	CERS3	hsa-miR-543	0.469732
	CERS6	hsa-miR-301b	0.498041
	CERS6	hsa-miR-543	0.423231
	CETN3	hsa-miR-543	0.494086
	CFL1	hsa-miR-543	0.548969
	CFL2	hsa-miR-301b	0.739189
	CFTR	hsa-miR-380	0.451563
	CFTR	hsa-miR-433	0.608221
	CGGBP1	hsa-miR-301b	0.443031
	CGGBP1	hsa-miR-543	0.803989
	CHCHD7	hsa-miR-543	0.402135
	CHD5	hsa-miR-301b	0.793756
	CHD5	hsa-miR-329	0.502549
	CHD6	hsa-miR-433	0.529283
	CHD6	hsa-miR-543	0.38756
	CHD7	hsa-miR-329	0.666902
	CHD9	hsa-miR-301b	0.81331
	CHD9	hsa-miR-380	0.719285
	CHD9	hsa-miR-433	0.730268
	CHIC1	hsa-miR-301b	0.776738
	CHIC1	hsa-miR-329	0.416677
	CHIC1	hsa-miR-380	0.394573
	CHL1	hsa-miR-433	0.415614
	CHML	hsa-miR-433	0.418751
	CHML	hsa-miR-543	0.468743
	CHMP3	hsa-miR-301b	0.727374
	CHMP4B	hsa-miR-301b	0.73912
	CHMP5	hsa-miR-380	0.512963
	CHMP5	hsa-miR-433	0.551928
	CHMP7	hsa-miR-329	0.441354
	CHN1	hsa-miR-543	0.649804
	CHN2	hsa-miR-1290	0.397788
	CHN2	hsa-miR-543	0.58794
	CHORDC1	hsa-miR-380	0.410238
	CHP1	hsa-miR-323b	0.404713
	CHRDL1	hsa-miR-329	0.469018
	CHRM2	hsa-miR-301b	0.587397
	CHRNB2	hsa-miR-301b	0.393181
	CHRNE	hsa-miR-543	0.38476
	CHST1	hsa-miR-301b	0.850411
	CHST11	hsa-miR-301b	0.47846
	CHST15	hsa-miR-301b	0.461658
	CHST15	hsa-miR-329	0.38699
	CHST2	hsa-miR-627	0.447232
	CHSY1	hsa-miR-380	0.404655
	CHSY3	hsa-miR-543	0.519566
	CHUK	hsa-miR-301b	0.402813
	CHUK	hsa-miR-380	0.395419
	CIAPIN1	hsa-miR-329	0.405215
	CIT	hsa-miR-301b	0.596263
	CIT	hsa-miR-543	0.482505
	CLASP1	hsa-miR-433	0.39352
	CLASP2	hsa-miR-301b	0.41609
	CLASP2	hsa-miR-380	0.471406
	CLCC1	hsa-miR-543	0.621142
	CLCN3	hsa-miR-301b	0.630377
	CLCN3	hsa-miR-433	0.404631
	CLCN5	hsa-miR-301b	0.742308
	CLCN5	hsa-miR-433	0.530281
	CLCN5	hsa-miR-543	0.384987
	CLCN6	hsa-miR-301b	0.711318
	CLDND1	hsa-miR-329	0.674081
	CLDND1	hsa-miR-627	0.443782
	CLEC2D	hsa-miR-627	0.430707
	CLEC6A	hsa-miR-433	0.487822
	CLGN	hsa-miR-380	0.493231
	CLIC4	hsa-miR-301b	0.510453
	CLIC5	hsa-miR-433	0.399383
	CLINT1	hsa-miR-1290	0.393824
	CLINT1	hsa-miR-433	0.64022
	CLINT1	hsa-miR-543	0.476272
	CLIP1	hsa-miR-301b	0.879286
	CLIP1	hsa-miR-433	0.627408
	CLIP3	hsa-miR-433	0.406412
	CLMN	hsa-miR-543	0.421948
	CLMP	hsa-miR-301b	0.436077
	CLN6	hsa-miR-329	0.462062
	CLOCK	hsa-miR-301b	0.766921
	CLOCK	hsa-miR-543	0.773853
	CLPX	hsa-miR-543	0.445183
	CLRN1	hsa-miR-433	0.384931
	CLTB	hsa-miR-329	0.471997
	CLTC	hsa-miR-301b	0.836244
	CLTC	hsa-miR-433	0.608262
	CLTC	hsa-miR-543	0.423548
	CLU	hsa-miR-329	0.408078
	CLUL1	hsa-miR-301b	0.471047
	CLVS1	hsa-miR-380	0.452131
	CLVS1	hsa-miR-543	0.607121
	CLYBL	hsa-miR-433	0.51323
	CMPK1	hsa-miR-301b	0.830002
	CMPK1	hsa-miR-433	0.558398
	CMPK1	hsa-miR-543	0.629265
	CMPK2	hsa-miR-301b	0.519131
	CMTM4	hsa-miR-433	0.472677
	CMYA5	hsa-miR-301b	0.409766
	CNIH1	hsa-miR-301b	0.793884
	CNKSR2	hsa-miR-543	0.531873
	CNNM1	hsa-miR-543	0.483728
	CNNM2	hsa-miR-543	0.735543
	CNOT1	hsa-miR-543	0.56717
	CNOT2	hsa-miR-301b	0.611791
	CNOT2	hsa-miR-543	0.403366
	CNOT2	hsa-miR-627	0.57916
	CNOT4	hsa-miR-301b	0.783494
	CNOT4	hsa-miR-543	0.631894
	CNOT6	hsa-miR-301b	0.849992
	CNOT6	hsa-miR-329	0.573952
	CNOT6	hsa-miR-380	0.494443
	CNOT6	hsa-miR-433	0.670253
	CNOT6L	hsa-miR-301b	0.615691
	CNOT6L	hsa-miR-329	0.566219
	CNOT6L	hsa-miR-543	0.553886
	CNOT7	hsa-miR-1290	0.495886
	CNOT7	hsa-miR-301b	0.810508
	CNR1	hsa-miR-301b	0.752968
	CNR1	hsa-miR-543	0.496515
	CNST	hsa-miR-433	0.432298
	CNTN3	hsa-miR-380	0.610062
	CNTN3	hsa-miR-627	0.407248
	CNTN4	hsa-miR-380	0.444012
	CNTNAP2	hsa-miR-329	0.382571
	CNTNAP3	hsa-miR-301b	0.452431
	CNTNAP3	hsa-miR-543	0.490895
	CNTNAP3B	hsa-miR-301b	0.416782
	COG5	hsa-miR-301b	0.526433
	COG5	hsa-miR-433	0.423182
	COL11A1	hsa-miR-543	0.457739
	COL13A1	hsa-miR-329	0.579676
	COL15A1	hsa-miR-543	0.403954
	COL16A1	hsa-miR-543	0.727889
	COL19A1	hsa-miR-301b	0.679305
	COL19A1	hsa-miR-329	0.40547
	COL19A1	hsa-miR-543	0.586215
	COL19A1	hsa-miR-627	0.391651
	COL1A2	hsa-miR-380	0.422315
	COL1A2	hsa-miR-543	0.518682
	COL21A1	hsa-miR-1290	0.423059
	COL21A1	hsa-miR-543	0.462397
	COL3A1	hsa-miR-380	0.579458
	COL4A3	hsa-miR-301b	0.41476
	COL4A3BP	hsa-miR-380	0.389127
	COL4A4	hsa-miR-301b	0.492487
	COL4A4	hsa-miR-380	0.390357
	COL4A4	hsa-miR-433	0.480328
	COL6A3	hsa-miR-301b	0.515072
	COL6A3	hsa-miR-543	0.50622
	COL8A1	hsa-miR-1290	0.409441
	COLQ	hsa-miR-543	0.3868
	COMMD2	hsa-miR-433	0.413177
	COMT	hsa-miR-627	0.423534
	COPB1	hsa-miR-380	0.452601
	COPS2	hsa-miR-380	0.632321
	COPS2	hsa-miR-543	0.653362
	COPS4	hsa-miR-433	0.535236
	COQ3	hsa-miR-433	0.497221
	COQ8A	hsa-miR-329	0.47348
	COQ8A	hsa-miR-543	0.634163
	CORO1C	hsa-miR-543	0.533643
	COX11	hsa-miR-543	0.566341
	COX6B1	hsa-miR-433	0.658214
	COX7A2L	hsa-miR-301b	0.617503
	COX8A	hsa-miR-433	0.604827
	COX8C	hsa-miR-301b	0.635896
	CP	hsa-miR-543	0.586661
	CPA4	hsa-miR-329	0.596183
	CPA6	hsa-miR-543	0.398439
	CPD	hsa-miR-543	0.782408
	CPEB1	hsa-miR-301b	0.853336
	CPEB2	hsa-miR-1290	0.54255
	CPEB2	hsa-miR-301b	0.727094
	CPEB2	hsa-miR-543	0.773025
	CPEB3	hsa-miR-301b	0.768686
	CPEB3	hsa-miR-380	0.468904
	CPEB4	hsa-miR-301b	0.793877
	CPEB4	hsa-miR-329	0.622992
	CPEB4	hsa-miR-380	0.534261
	CPEB4	hsa-miR-543	0.760914
	CPLX2	hsa-miR-329	0.525396
	CPM	hsa-miR-433	0.394802
	CPNE4	hsa-miR-543	0.45692
	CPNE8	hsa-miR-543	0.382593
	CPOX	hsa-miR-543	0.499177
	CPSF6	hsa-miR-380	0.414531
	CPSF6	hsa-miR-543	0.69437
	CRADD	hsa-miR-543	0.440215
	CRCT1	hsa-miR-301b	0.383358
	CREB1	hsa-miR-301b	0.735779
	CREB1	hsa-miR-433	0.684657
	CREB1	hsa-miR-543	0.725752
	CREB3L2	hsa-miR-1290	0.443216
	CREB3L2	hsa-miR-301b	0.5134
	CREB5	hsa-miR-1290	0.627951
	CREB5	hsa-miR-301b	0.799632
	CREB5	hsa-miR-329	0.472508
	CREB5	hsa-miR-380	0.433174
	CREB5	hsa-miR-543	0.712045
	CREBBP	hsa-miR-1290	0.393136
	CREBBP	hsa-miR-543	0.712562
	CREBL2	hsa-miR-380	0.452316
	CREBL2	hsa-miR-543	0.73327
	CREBRF	hsa-miR-433	0.525924
	CREBRF	hsa-miR-543	0.633637
	CREBZF	hsa-miR-380	0.613274
	CREBZF	hsa-miR-543	0.623043
	CREG2	hsa-miR-543	0.454248
	CREM	hsa-miR-301b	0.512673
	CREM	hsa-miR-543	0.40714
	CRH	hsa-miR-543	0.545036
	CRHBP	hsa-miR-543	0.466856
	CRISPLD1	hsa-miR-301b	0.646161
	CRISPLD1	hsa-miR-380	0.617232
	CRLF3	hsa-miR-433	0.565842
	CRMP1	hsa-miR-329	0.810176
	CRTC1	hsa-miR-1290	0.384752
	CRY1	hsa-miR-301b	0.630312
	CRY2	hsa-miR-329	0.467442
	CRYBG2	hsa-miR-543	0.513049
	CSE1L	hsa-miR-1290	0.412555
	CSF1	hsa-miR-301b	0.766515
	CSGALNACT1	hsa-miR-329	0.444543
	CSGALNACT2	hsa-miR-543	0.553193
	CSK	hsa-miR-301b	0.564937
	CSMD1	hsa-miR-301b	0.762174
	CSMD1	hsa-miR-543	0.540012
	CSMD3	hsa-miR-301b	0.460504
	CSMD3	hsa-miR-543	0.393705
	CSNK1G1	hsa-miR-301b	0.796891
	CSNK1G1	hsa-miR-380	0.403276
	CSNK1G3	hsa-miR-329	0.72175
	CSNK1G3	hsa-miR-380	0.464799
	CSNK2A1	hsa-miR-329	0.468162
	CSNK2A2	hsa-miR-543	0.492147
	CSPP1	hsa-miR-433	0.443818
	CSRNP3	hsa-miR-380	0.383616
	CSRNP3	hsa-miR-433	0.407195
	CSRP3	hsa-miR-543	0.441776
	CTAGE9	hsa-miR-301b	0.406909
	CTBP2	hsa-miR-301b	0.39208
	CTCF	hsa-miR-433	0.426294
	CTCF	hsa-miR-543	0.504216
	CTDP1	hsa-miR-1290	0.417388
	CTDSPL	hsa-miR-1290	0.451537
	CTDSPL	hsa-miR-543	0.85319
	CTDSPL2	hsa-miR-329	0.441571
	CTDSPL2	hsa-miR-380	0.518248
	CTGF	hsa-miR-543	0.487793
	CTH	hsa-miR-543	0.525191
	CTIF	hsa-miR-301b	0.462144
	CTNNA1	hsa-miR-433	0.458677
	CTNNA1	hsa-miR-543	0.486572
	CTNNAL1	hsa-miR-433	0.44994
	CTNNB1	hsa-miR-543	0.439602
	CTNND1	hsa-miR-1290	0.49791
	CTNND1	hsa-miR-329	0.388215
	CTNND1	hsa-miR-627	0.474449
	CTSC	hsa-miR-543	0.449466
	CTSK	hsa-miR-301b	0.582095
	CTSV	hsa-miR-543	0.392928
	CTTNBP2NL	hsa-miR-543	0.702905
	CUL2	hsa-miR-329	0.635783
	CUL3	hsa-miR-301b	0.743563
	CUL3	hsa-miR-543	0.679482
	CUL4A	hsa-miR-1290	0.459171
	CUL4A	hsa-miR-380	0.573387
	CUL4A	hsa-miR-433	0.533583
	CUL4B	hsa-miR-1290	0.429245
	CUL4B	hsa-miR-433	0.387831
	CUL4B	hsa-miR-543	0.670185
	CUL5	hsa-miR-301b	0.576205
	CUL5	hsa-miR-380	0.764896
	CUL5	hsa-miR-433	0.543544
	CXCL1	hsa-miR-543	0.393946
	CXCL12	hsa-miR-301b	0.61131
	CXCL12	hsa-miR-329	0.417608
	CXCL13	hsa-miR-627	0.388015
	CXCL5	hsa-miR-380	0.534998
	CXCL6	hsa-miR-301b	0.507025
	CXCL6	hsa-miR-329	0.396872
	CXCL9	hsa-miR-433	0.464445
	CXorf57	hsa-miR-380	0.431553
	CYB5R4	hsa-miR-301b	0.731959
	CYB5R4	hsa-miR-543	0.731696
	CYBRD1	hsa-miR-301b	0.451829
	CYBRD1	hsa-miR-433	0.417487
	CYCS	hsa-miR-433	0.713797
	CYLD	hsa-miR-301b	0.788614
	CYLD	hsa-miR-380	0.514895
	CYLD	hsa-miR-543	0.572407
	CYP1B1	hsa-miR-433	0.610504
	CYP26B1	hsa-miR-543	0.663742
	CYP2U1	hsa-miR-301b	0.604348
	CYP4F3	hsa-miR-543	0.389484
	CYP4V2	hsa-miR-433	0.507926
	CYP7A1	hsa-miR-543	0.499331
	CYR61	hsa-miR-543	0.667308
	DAAM1	hsa-miR-301b	0.585259
	DAAM1	hsa-miR-329	0.535539
	DACH1	hsa-miR-380	0.422699
	DACH1	hsa-miR-543	0.647836
	DACT1	hsa-miR-543	0.446695
	DAD1	hsa-miR-301b	0.411822
	DAD1	hsa-miR-543	0.405425
	DALRD3	hsa-miR-543	0.407461
	DAPK1	hsa-miR-301b	0.449859
	DAPK1	hsa-miR-329	0.649991
	DAPP1	hsa-miR-543	0.396968
	DAZ1	hsa-miR-543	0.441307
	DAZ2	hsa-miR-543	0.508708
	DAZ3	hsa-miR-543	0.469305
	DAZ4	hsa-miR-543	0.457878
	DBT	hsa-miR-543	0.563947
	DBX2	hsa-miR-543	0.518258
	DCAF10	hsa-miR-301b	0.439636
	DCAF11	hsa-miR-543	0.480348
	DCAF17	hsa-miR-543	0.64831
	DCAF5	hsa-miR-329	0.533348
	DCAF6	hsa-miR-543	0.587023
	DCAF8	hsa-miR-301b	0.709547
	DCAF8L1	hsa-miR-1290	0.502582
	DCBLD2	hsa-miR-301b	0.749355
	DCBLD2	hsa-miR-380	0.565701
	DCBLD2	hsa-miR-433	0.508473
	DCBLD2	hsa-miR-627	0.453506
	DCDC2	hsa-miR-301b	0.449904
	DCLK1	hsa-miR-543	0.767316
	DCP1A	hsa-miR-380	0.545601
	DCP1A	hsa-miR-543	0.449119
	DCP2	hsa-miR-1290	0.508125
	DCP2	hsa-miR-301b	0.778664
	DCP2	hsa-miR-543	0.593441
	DCUN1D1	hsa-miR-380	0.417112
	DCUN1D1	hsa-miR-543	0.688653
	DCUN1D4	hsa-miR-301b	0.714241
	DCUN1D4	hsa-miR-329	0.387309
	DCUN1D4	hsa-miR-380	0.403718
	DCUN1D4	hsa-miR-433	0.533334
	DCX	hsa-miR-1290	0.536229
	DCX	hsa-miR-329	0.55541
	DCX	hsa-miR-380	0.46966
	DCX	hsa-miR-543	0.552787
	DDHD1	hsa-miR-543	0.450656
	DDHD2	hsa-miR-543	0.391439
	DDX17	hsa-miR-301b	0.501599
	DDX3X	hsa-miR-543	0.776079
	DDX3Y	hsa-miR-543	0.602566
	DDX43	hsa-miR-543	0.382665
	DDX46	hsa-miR-301b	0.405574
	DDX46	hsa-miR-543	0.688225
	DDX52	hsa-miR-543	0.745425
	DDX6	hsa-miR-301b	0.885454
	DDX6	hsa-miR-329	0.582936
	DDX6	hsa-miR-543	0.452597
	DDX60	hsa-miR-543	0.408379
	DEDD	hsa-miR-301b	0.653294
	DEK	hsa-miR-543	0.446893
	DENND1A	hsa-miR-301b	0.713952
	DENND1A	hsa-miR-543	0.459169
	DENND1B	hsa-miR-1290	0.384772
	DENND4C	hsa-miR-301b	0.814738
	DENND4C	hsa-miR-433	0.575135
	DENND5B	hsa-miR-329	0.393857
	DENND5B	hsa-miR-543	0.532079
	DENND6A	hsa-miR-433	0.412571
	DEPDC1	hsa-miR-301b	0.578391
	DEPTOR	hsa-miR-543	0.526273
	DERL1	hsa-miR-329	0.419144
	DESI2	hsa-miR-380	0.438385
	DGKB	hsa-miR-543	0.406321
	DGKE	hsa-miR-301b	0.657533
	DGKG	hsa-miR-301b	0.491734
	DGKH	hsa-miR-301b	0.420039
	DGKH	hsa-miR-543	0.444898
	DHCR24	hsa-miR-329	0.401445
	DHRS9	hsa-miR-543	0.47339
	DHX15	hsa-miR-543	0.495524
	DHX33	hsa-miR-543	0.480912
	DIAPH3	hsa-miR-301b	0.678626
	DICER1	hsa-miR-301b	0.840507
	DICER1	hsa-miR-380	0.404918
	DICER1	hsa-miR-543	0.46666
	DIDO1	hsa-miR-329	0.451784
	DIDO1	hsa-miR-543	0.449447
	DIP2A	hsa-miR-301b	0.665201
	DIP2C	hsa-miR-301b	0.618504
	DIP2C	hsa-miR-543	0.687158
	DIRAS2	hsa-miR-380	0.410374
	DIS3	hsa-miR-543	0.388511
	DIS3L	hsa-miR-543	0.406647
	DISC1	hsa-miR-433	0.480083
	DKK1	hsa-miR-433	0.464289
	DKK2	hsa-miR-543	0.391931
	DKK3	hsa-miR-329	0.537629
	DLC1	hsa-miR-301b	0.648483
	DLG1	hsa-miR-1290	0.405539
	DLG1	hsa-miR-380	0.393903
	DLG1	hsa-miR-543	0.43659
	DLG2	hsa-miR-301b	0.76872
	DLG5	hsa-miR-301b	0.700206
	DLGAP2	hsa-miR-301b	0.477283
	DLGAP2	hsa-miR-543	0.778401
	DLGAP4	hsa-miR-329	0.747338
	DLL1	hsa-miR-301b	0.79614
	DLX1	hsa-miR-543	0.740914
	DMC1	hsa-miR-543	0.487548
	DMD	hsa-miR-380	0.436836
	DMGDH	hsa-miR-543	0.441324
	DMP1	hsa-miR-433	0.512979
	DMRT3	hsa-miR-301b	0.695269
	DMRT3	hsa-miR-543	0.642283
	DMRTA2	hsa-miR-543	0.49816
	DMXL1	hsa-miR-380	0.424487
	DMXL2	hsa-miR-543	0.838811
	DNAH8	hsa-miR-543	0.386241
	DNAJA2	hsa-miR-380	0.615546
	DNAJB1	hsa-miR-543	0.613914
	DNAJB11	hsa-miR-433	0.499595
	DNAJB12	hsa-miR-433	0.532201
	DNAJB14	hsa-miR-433	0.509308
	DNAJB14	hsa-miR-543	0.467663
	DNAJB4	hsa-miR-301b	0.475405
	DNAJB5	hsa-miR-323b	0.455206
	DNAJB5	hsa-miR-543	0.664919
	DNAJC10	hsa-miR-543	0.707737
	DNAJC10	hsa-miR-627	0.443213
	DNAJC16	hsa-miR-301b	0.831113
	DNAJC21	hsa-miR-380	0.446218
	DNAJC25	hsa-miR-543	0.428561
	DNAJC5	hsa-miR-329	0.409849
	DNAJC5	hsa-miR-433	0.636895
	DNAJC5	hsa-miR-543	0.476017
	DNAJC6	hsa-miR-543	0.4346
	DNAL1	hsa-miR-301b	0.529369
	DNAL1	hsa-miR-543	0.490757
	DNM1L	hsa-miR-301b	0.410185
	DNM2	hsa-miR-301b	0.526246
	DNM3	hsa-miR-301b	0.623694
	DNM3	hsa-miR-329	0.520398
	DNM3	hsa-miR-433	0.584912
	DNM3	hsa-miR-543	0.459434
	DOCK1	hsa-miR-433	0.536221
	DOCK10	hsa-miR-543	0.661193
	DOCK3	hsa-miR-301b	0.822725
	DOCK7	hsa-miR-543	0.744522
	DOCK9	hsa-miR-301b	0.465372
	DOCK9	hsa-miR-380	0.400923
	DOK5	hsa-miR-301b	0.402806
	DOK6	hsa-miR-329	0.434326
	DOPEY2	hsa-miR-543	0.403671
	DPH3	hsa-miR-433	0.464173
	DPP10	hsa-miR-543	0.47984
	DPT	hsa-miR-1290	0.404388
	DPY19L1	hsa-miR-433	0.412126
	DPY19L4	hsa-miR-433	0.663204
	DPY19L4	hsa-miR-543	0.414955
	DPYD	hsa-miR-433	0.456881
	DPYSL2	hsa-miR-301b	0.830457
	DPYSL2	hsa-miR-329	0.45979
	DPYSL3	hsa-miR-329	0.556187
	DPYSL3	hsa-miR-433	0.531882
	DR1	hsa-miR-543	0.712343
	DSC1	hsa-miR-543	0.46107
	DSC3	hsa-miR-380	0.436596
	DSC3	hsa-miR-543	0.536581
	DSCAML1	hsa-miR-433	0.389912
	DSCR4	hsa-miR-1290	0.396363
	DSE	hsa-miR-543	0.552631
	DSEL	hsa-miR-301b	0.779872
	DSG1	hsa-miR-301b	0.525637
	DSG1	hsa-miR-380	0.397677
	DST	hsa-miR-301b	0.482754
	DST	hsa-miR-433	0.459192
	DSTN	hsa-miR-380	0.450925
	DSTYK	hsa-miR-301b	0.530104
	DSTYK	hsa-miR-329	0.408982
	DTD2	hsa-miR-1290	0.386405
	DTD2	hsa-miR-433	0.488596
	DTL	hsa-miR-1290	0.490262
	DTNA	hsa-miR-301b	0.456485
	DTNA	hsa-miR-329	0.627716
	DTNA	hsa-miR-543	0.628638
	DTX3L	hsa-miR-329	0.435667
	DTX4	hsa-miR-543	0.419103
	DUS4L	hsa-miR-301b	0.538512
	DUSP10	hsa-miR-329	0.731871
	DUSP16	hsa-miR-433	0.403463
	DUSP2	hsa-miR-329	0.409157
	DUT	hsa-miR-301b	0.410046
	DYNC1LI2	hsa-miR-301b	0.857085
	DYNC1LI2	hsa-miR-433	0.517703
	DYNC1LI2	hsa-miR-543	0.824989
	DYNLL2	hsa-miR-301b	0.799465
	DYNLL2	hsa-miR-329	0.419875
	DYNLRB1	hsa-miR-543	0.513453
	DYRK1A	hsa-miR-1290	0.501326
	DYRK1A	hsa-miR-301b	0.449987
	DYRK1A	hsa-miR-380	0.476435
	DYRK2	hsa-miR-301b	0.667551
	DYRK2	hsa-miR-329	0.404699
	DYRK2	hsa-miR-543	0.521771
	E2F1	hsa-miR-329	0.646694
	E2F2	hsa-miR-301b	0.626225
	E2F3	hsa-miR-433	0.696407
	E2F7	hsa-miR-301b	0.829094
	E2F7	hsa-miR-543	0.67163
	EAF1	hsa-miR-329	0.477134
	EBAG9	hsa-miR-627	0.444832
	EBF3	hsa-miR-301b	0.656005
	EBF3	hsa-miR-433	0.514805
	EBPL	hsa-miR-329	0.391215
	EDA	hsa-miR-301b	0.64479
	EDAR	hsa-miR-543	0.396717
	EDEM3	hsa-miR-433	0.505344
	EDN1	hsa-miR-301b	0.752817
	EDNRB	hsa-miR-543	0.460497
	EEA1	hsa-miR-380	0.395008
	EEA1	hsa-miR-543	0.716397
	EEF1A1	hsa-miR-543	0.719384
	EEF1E1	hsa-miR-543	0.501337
	EEF2KMT	hsa-miR-543	0.692347
	EFCAB14	hsa-miR-627	0.536187
	EFNA5	hsa-miR-1290	0.399824
	EFNA5	hsa-miR-301b	0.560061
	EFNB2	hsa-miR-301b	0.780038
	EFNB2	hsa-miR-627	0.424319
	EFR3A	hsa-miR-301b	0.74409
	EGFLAM	hsa-miR-329	0.630555
	EGLN3	hsa-miR-1290	0.404615
	EGLN3	hsa-miR-301b	0.672638
	EGR1	hsa-miR-543	0.610279
	EGR3	hsa-miR-301b	0.727758
	EHF	hsa-miR-543	0.45171
	EHHADH	hsa-miR-1290	0.541594
	EIF1	hsa-miR-543	0.571554
	EIF1AX	hsa-miR-433	0.539662
	EIF1AX	hsa-miR-543	0.537404
	EIF2AK4	hsa-miR-543	0.428282
	EIF2S3	hsa-miR-543	0.392236
	EIF4A2	hsa-miR-543	0.766324
	EIF4B	hsa-miR-329	0.450947
	EIF4E	hsa-miR-380	0.683347
	EIF4E2	hsa-miR-301b	0.453245
	EIF4E3	hsa-miR-301b	0.81802
	EIF4E3	hsa-miR-543	0.554199
	EIF4G1	hsa-miR-329	0.652029
	EIF4G2	hsa-miR-380	0.529662
	EIF4G2	hsa-miR-543	0.413331
	EIF5	hsa-miR-380	0.428567
	EIF5A2	hsa-miR-301b	0.621704
	EIF5A2	hsa-miR-543	0.397258
	ELAVL1	hsa-miR-543	0.511069
	ELAVL2	hsa-miR-301b	0.465314
	ELAVL2	hsa-miR-543	0.709625
	ELAVL4	hsa-miR-543	0.628721
	ELF1	hsa-miR-543	0.384962
	ELF4	hsa-miR-329	0.512913
	ELK3	hsa-miR-301b	0.85254
	ELK3	hsa-miR-543	0.530302
	ELL	hsa-miR-301b	0.406952
	ELMSAN1	hsa-miR-543	0.613789
	ELOVL2	hsa-miR-433	0.570563
	ELOVL2	hsa-miR-543	0.620195
	ELOVL7	hsa-miR-380	0.494867
	ELP1	hsa-miR-433	0.502514
	EMC1	hsa-miR-543	0.584037
	EML4	hsa-miR-433	0.467187
	EML6	hsa-miR-543	0.391484
	EMP2	hsa-miR-1290	0.527372
	EMSY	hsa-miR-543	0.716873
	EMX2	hsa-miR-301b	0.739332
	EN2	hsa-miR-1290	0.484939
	EN2	hsa-miR-543	0.717501
	ENAH	hsa-miR-301b	0.626874
	ENAH	hsa-miR-433	0.502434
	ENAH	hsa-miR-543	0.659383
	ENDOD1	hsa-miR-301b	0.647989
	ENDOD1	hsa-miR-543	0.490481
	ENOX2	hsa-miR-543	0.701785
	ENPP4	hsa-miR-301b	0.592806
	ENPP4	hsa-miR-329	0.481028
	ENPP5	hsa-miR-301b	0.807417
	ENPP5	hsa-miR-380	0.383914
	ENPP6	hsa-miR-301b	0.590985
	ENPP6	hsa-miR-433	0.619047
	ENSA	hsa-miR-1290	0.384423
	ENSA	hsa-miR-329	0.567164
	ENTPD4	hsa-miR-627	0.414717
	ENTPD7	hsa-miR-329	0.517398
	ENY2	hsa-miR-1290	0.482249
	EOGT	hsa-miR-301b	0.792293
	EOGT	hsa-miR-380	0.436545
	EP300	hsa-miR-380	0.506541
	EP300	hsa-miR-543	0.417792
	EPB41	hsa-miR-329	0.428361
	EPB41	hsa-miR-543	0.507018
	EPB41L1	hsa-miR-301b	0.657885
	EPB41L1	hsa-miR-380	0.429064
	EPB41L5	hsa-miR-301b	0.620545
	EPC1	hsa-miR-301b	0.437219
	EPC2	hsa-miR-1290	0.39936
	EPC2	hsa-miR-301b	0.773063
	EPC2	hsa-miR-433	0.459368
	EPC2	hsa-miR-543	0.598169
	EPG5	hsa-miR-329	0.420375
	EPG5	hsa-miR-543	0.648
	EPHA3	hsa-miR-380	0.473118
	EPHA3	hsa-miR-543	0.39203
	EPHA4	hsa-miR-301b	0.414488
	EPHA4	hsa-miR-329	0.50227
	EPHA4	hsa-miR-380	0.422853
	EPHA4	hsa-miR-543	0.471506
	EPHA5	hsa-miR-433	0.424612
	EPHA7	hsa-miR-301b	0.612138
	EPHA7	hsa-miR-433	0.750453
	EPHA7	hsa-miR-543	0.462008
	EPHB1	hsa-miR-543	0.637999
	EPHB4	hsa-miR-301b	0.602778
	EPM2A	hsa-miR-543	0.429533
	EPN2	hsa-miR-433	0.48053
	EPRS	hsa-miR-433	0.505288
	EPS15	hsa-miR-301b	0.856604
	EPS15	hsa-miR-380	0.522577
	EPS8	hsa-miR-543	0.81587
	ERAP1	hsa-miR-301b	0.39561
	ERAS	hsa-miR-543	0.532159
	ERBB3	hsa-miR-301b	0.660678
	ERBB4	hsa-miR-1290	0.527712
	ERBB4	hsa-miR-301b	0.782794
	ERBB4	hsa-miR-433	0.60131
	ERBB4	hsa-miR-543	0.573863
	ERBIN	hsa-miR-301b	0.824894
	ERBIN	hsa-miR-380	0.399884
	ERC1	hsa-miR-301b	0.500099
	ERC2	hsa-miR-301b	0.438282
	ERC2	hsa-miR-329	0.4696
	ERCC4	hsa-miR-301b	0.410016
	ERCC8	hsa-miR-1290	0.406857
	EREG	hsa-miR-301b	0.840751
	EREG	hsa-miR-543	0.633873
	ERG	hsa-miR-301b	0.460507
	ERG	hsa-miR-543	0.561378
	ERGIC1	hsa-miR-329	0.582643
	ERH	hsa-miR-329	0.627688
	ERI1	hsa-miR-380	0.457169
	ERI3	hsa-miR-329	0.764295
	ERLEC1	hsa-miR-433	0.434631
	ERLIN1	hsa-miR-543	0.77406
	ERLIN2	hsa-miR-433	0.437342
	ERLIN2	hsa-miR-543	0.630115
	ERMAP	hsa-miR-329	0.415999
	ERMAP	hsa-miR-543	0.485255
	ERO1A	hsa-miR-543	0.483533
	ERP44	hsa-miR-301b	0.614828
	ERRFI1	hsa-miR-301b	0.384043
	ESCO2	hsa-miR-301b	0.580233
	ESCO2	hsa-miR-543	0.442556
	ESR1	hsa-miR-301b	0.858388
	ESR1	hsa-miR-543	0.421883
	ESRRG	hsa-miR-301b	0.543925
	ESRRG	hsa-miR-329	0.570458
	ESRRG	hsa-miR-543	0.601854
	ESS2	0.585306	13
	ETF1	hsa-miR-301b	0.389873
	ETF1	hsa-miR-543	0.609193
	ETNK1	hsa-miR-301b	0.662497
	ETNK1	hsa-miR-380	0.449724
	ETS1	hsa-miR-329	0.442026
	ETV1	hsa-miR-380	0.477109
	ETV1	hsa-miR-433	0.560922
	ETV1	hsa-miR-627	0.461804
	ETV6	hsa-miR-380	0.399095
	EVA1A	hsa-miR-1290	0.433385
	EVA1A	hsa-miR-329	0.389577
	EVI5	hsa-miR-543	0.593205
	EWSR1	hsa-miR-543	0.440713
	EXD1	hsa-miR-543	0.483379
	EXO5	hsa-miR-433	0.418831
	EXOC2	hsa-miR-433	0.411882
	EXOC2	hsa-miR-543	0.399481
	EXOC5	hsa-miR-301b	0.835521
	EXOSC2	hsa-miR-543	0.386667
	EXTL2	hsa-miR-433	0.642873
	EYA1	hsa-miR-543	0.599529
	EYA4	hsa-miR-301b	0.426905
	EYA4	hsa-miR-433	0.526842
	EYA4	hsa-miR-543	0.696596
	F11R	hsa-miR-543	0.392457
	F13B	hsa-miR-433	0.510366
	F3	hsa-miR-301b	0.666841
	F5	hsa-miR-543	0.398022
	FADS1	hsa-miR-543	0.412056
	FAIM	hsa-miR-543	0.404794
	FAM102A	hsa-miR-543	0.671071
	FAM102B	hsa-miR-543	0.539274
	FAM102B	hsa-miR-627	0.387115
	FAM104A	hsa-miR-301b	0.742648
	FAM107B	hsa-miR-301b	0.657019
	FAM117A	hsa-miR-543	0.752359
	FAM117B	hsa-miR-543	0.417001
	FAM120A	hsa-miR-301b	0.45493
	FAM129A	hsa-miR-329	0.461587
	FAM129C	hsa-miR-301b	0.400649
	FAM131B	hsa-miR-1290	0.390911
	FAM133A	hsa-miR-380	0.467382
	FAM133B	hsa-miR-543	0.657075
	FAM135A	hsa-miR-301b	0.511798
	FAM135A	hsa-miR-543	0.668619
	FAM135B	hsa-miR-627	0.393834
	FAM13A	hsa-miR-301b	0.601933
	FAM13A	hsa-miR-543	0.38361
	FAM13B	hsa-miR-301b	0.744361
	FAM13B	hsa-miR-380	0.48259
	FAM13B	hsa-miR-543	0.787714
	FAM13C	hsa-miR-380	0.423958
	FAM155A	hsa-miR-301b	0.653718
	FAM155B	hsa-miR-301b	0.735134
	FAM160A1	hsa-miR-543	0.583669
	FAM160A2	hsa-miR-543	0.667172
	FAM160B1	hsa-miR-627	0.477921
	FAM167A	hsa-miR-380	0.42587
	FAM168B	hsa-miR-543	0.429541
	FAM169A	hsa-miR-543	0.459081
	FAM174A	hsa-miR-329	0.503318
	FAM177A1	hsa-miR-329	0.393975
	FAM189B	hsa-miR-543	0.592847
	FAM198A	hsa-miR-433	0.384354
	FAM198B	hsa-miR-543	0.471113
	FAM199X	hsa-miR-433	0.513191
	FAM19A1	hsa-miR-301b	0.70667
	FAM19A5	hsa-miR-1290	0.517645
	FAM204A	hsa-miR-433	0.433665
	FAM204A	hsa-miR-543	0.488365
	FAM208A	hsa-miR-433	0.60844
	FAM20B	hsa-miR-301b	0.618233
	FAM210B	hsa-miR-380	0.51239
	FAM216A	hsa-miR-301b	0.401913
	FAM219A	hsa-miR-329	0.596446
	FAM222A	hsa-miR-301b	0.518848
	FAM222A	hsa-miR-543	0.755079
	FAM234A	hsa-miR-301b	0.538986
	FAM24A	hsa-miR-543	0.501608
	FAM26D	hsa-miR-543	0.473595
	FAM35A	hsa-miR-301b	0.517227
	FAM3C	hsa-miR-329	0.499876
	FAM3C	hsa-miR-543	0.44236
	FAM43A	hsa-miR-301b	0.799977
	FAM43A	hsa-miR-543	0.564753
	FAM43A	hsa-miR-627	0.394886
	FAM45A	hsa-miR-301b	0.544934
	FAM46A	hsa-miR-301b	0.384586
	FAM46B	hsa-miR-301b	0.723007
	FAM46C	hsa-miR-543	0.60224
	FAM49A	hsa-miR-380	0.501083
	FAM53A	hsa-miR-301b	0.421872
	FAM53B	hsa-miR-301b	0.521651
	FAM53C	hsa-miR-1290	0.497004
	FAM53C	hsa-miR-329	0.682176
	FAM60A	hsa-miR-627	0.401201
	FAM76A	hsa-miR-543	0.447871
	FAM76B	hsa-miR-329	0.443571
	FAM76B	hsa-miR-543	0.495605
	FAM78A	hsa-miR-301b	0.492915
	FAM78A	hsa-miR-627	0.421219
	FAM81A	hsa-miR-301b	0.43969
	FAM83A	hsa-miR-433	0.444168
	FAM86C1	hsa-miR-543	0.620185
	FAM90A1	hsa-miR-329	0.469082
	FAM91A1	hsa-miR-433	0.57676
	FAM91A1	hsa-miR-543	0.469135
	FAM98A	hsa-miR-1290	0.389982
	FAM98A	hsa-miR-301b	0.445593
	FAN1	hsa-miR-543	0.425113
	FANCA	hsa-miR-301b	0.755376
	FANCF	hsa-miR-380	0.417086
	FANCF	hsa-miR-543	0.441377
	FANCM	hsa-miR-543	0.446319
	FAR1	hsa-miR-380	0.411547
	FASLG	hsa-miR-329	0.438742
	FASLG	hsa-miR-543	0.464221
	FASTK	hsa-miR-301b	0.680672
	FAT3	hsa-miR-1290	0.490927
	FAT3	hsa-miR-301b	0.598
	FAT3	hsa-miR-329	0.44344
	FAT3	hsa-miR-543	0.622347
	FAXC	hsa-miR-1290	0.425878
	FAXC	hsa-miR-329	0.393663
	FAXC	hsa-miR-543	0.386096
	FAXDC2	hsa-miR-1290	0.461529
	FBL	hsa-miR-627	0.417793
	FBN1	hsa-miR-301b	0.446054
	FBN1	hsa-miR-329	0.473203
	FBN1	hsa-miR-380	0.480168
	FBN2	hsa-miR-1290	0.510811
	FBN2	hsa-miR-543	0.529991
	FBXL13	hsa-miR-433	0.510868
	FBXL2	hsa-miR-627	0.447395
	FBXL3	hsa-miR-380	0.390838
	FBXL3	hsa-miR-543	0.6307
	FBXL5	hsa-miR-301b	0.422333
	FBXL5	hsa-miR-543	0.540018
	FBXO10	hsa-miR-301b	0.534097
	FBXO11	hsa-miR-301b	0.394327
	FBXO21	hsa-miR-433	0.566473
	FBXO21	hsa-miR-543	0.52583
	FBXO22	hsa-miR-433	0.607077
	FBXO28	hsa-miR-301b	0.895325
	FBXO30	hsa-miR-543	0.5206
	FBXO33	hsa-miR-380	0.581528
	FBXO33	hsa-miR-543	0.796116
	FBXO34	hsa-miR-1290	0.391838
	FBXO34	hsa-miR-543	0.833335
	FBXO41	hsa-miR-329	0.403906
	FBXO45	hsa-miR-1290	0.417892
	FBXO45	hsa-miR-329	0.405203
	FBXO47	hsa-miR-543	0.662013
	FBXO48	hsa-miR-301b	0.716185
	FBXO48	hsa-miR-433	0.607538
	FBXO5	hsa-miR-433	0.495912
	FBXO5	hsa-miR-543	0.556653
	FBXO9	hsa-miR-301b	0.690194
	FBXW11	hsa-miR-301b	0.744479
	FBXW11	hsa-miR-543	0.420945
	FBXW2	hsa-miR-301b	0.486044
	FBXW2	hsa-miR-543	0.456091
	FBXW7	hsa-miR-1290	0.396474
	FBXW7	hsa-miR-433	0.657203
	FCGR1A	hsa-miR-380	0.390193
	FCHO2	hsa-miR-1290	0.390772
	FCHSD2	hsa-miR-627	0.470208
	FDFT1	hsa-miR-543	0.442999
	FEM1C	hsa-miR-301b	0.389068
	FERMT2	hsa-miR-301b	0.666181
	FERMT2	hsa-miR-433	0.780352
	FEZ2	hsa-miR-433	0.523222
	FGB	hsa-miR-380	0.433561
	FGD6	hsa-miR-380	0.508769
	FGF1	hsa-miR-543	0.38971
	FGF12	hsa-miR-329	0.431909
	FGF12	hsa-miR-380	0.431976
	FGF12	hsa-miR-543	0.727065
	FGF18	hsa-miR-627	0.399047
	FGF23	hsa-miR-627	0.4408
	FGF4	hsa-miR-329	0.460754
	FGF5	hsa-miR-380	0.400809
	FGF5	hsa-miR-627	0.42636
	FGF7	hsa-miR-433	0.496736
	FGF7	hsa-miR-543	0.415892
	FGFR1	hsa-miR-543	0.406565
	FGFR2	hsa-miR-543	0.395317
	FGL1	hsa-miR-433	0.433089
	FIBIN	hsa-miR-301b	0.698731
	FICD	hsa-miR-301b	0.421802
	FIGN	hsa-miR-301b	0.519188
	FIGN	hsa-miR-543	0.665076
	FIGNL1	hsa-miR-543	0.386588
	FKBP1A	hsa-miR-543	0.420716
	FKBP4	hsa-miR-543	0.710936
	FKBP5	hsa-miR-1290	0.458864
	FKBP5	hsa-miR-301b	0.42418
	FLG2	hsa-miR-433	0.388054
	FLOT2	hsa-miR-301b	0.506104
	FLRT2	hsa-miR-380	0.534334
	FLRT2	hsa-miR-543	0.547907
	FMNL2	hsa-miR-543	0.772436
	FMNL3	hsa-miR-1290	0.458162
	FMNL3	hsa-miR-301b	0.409054
	FMO2	hsa-miR-1290	0.402407
	FMR1	hsa-miR-301b	0.874957
	FMR1	hsa-miR-543	0.531073
	FNBP1	hsa-miR-301b	0.447372
	FNBP1L	hsa-miR-380	0.402661
	FNBP4	hsa-miR-301b	0.410952
	FNDC3A	hsa-miR-1290	0.529494
	FNDC3A	hsa-miR-301b	0.420461
	FNDC3A	hsa-miR-380	0.626836
	FNDC3B	hsa-miR-543	0.813358
	FNDC4	hsa-miR-301b	0.517056
	FNIP1	hsa-miR-380	0.450882
	FNIP2	hsa-miR-543	0.596101
	FOS	hsa-miR-543	0.634076
	FOSL1	hsa-miR-301b	0.646841
	FOSL2	hsa-miR-301b	0.513762
	FOXA1	hsa-miR-1290	0.470043
	FOXA1	hsa-miR-543	0.386904
	FOXC1	hsa-miR-1290	0.41448
	FOXD3	hsa-miR-543	0.440915
	FOXF2	hsa-miR-301b	0.844108
	FOXG1	hsa-miR-543	0.501352
	FOXJ2	hsa-miR-543	0.606432
	FOXK1	hsa-miR-329	0.501618
	FOXN2	hsa-miR-543	0.407656
	FOXN3	hsa-miR-433	0.687374
	FOXO1	hsa-miR-380	0.409731
	FOXO1	hsa-miR-543	0.382906
	FOXO3	hsa-miR-329	0.478206
	FOXO3	hsa-miR-380	0.512547
	FOXP1	hsa-miR-301b	0.750337
	FOXP1	hsa-miR-380	0.440016
	FOXP1	hsa-miR-543	0.737423
	FOXP2	hsa-miR-433	0.436259
	FOXP2	hsa-miR-543	0.565413
	FPR2	hsa-miR-543	0.467019
	FPR3	hsa-miR-433	0.515291
	FPR3	hsa-miR-543	0.440847
	FREM2	hsa-miR-543	0.453599
	FRMD4A	hsa-miR-380	0.482923
	FRMD4B	hsa-miR-323b	0.405449
	FRMD4B	hsa-miR-380	0.50476
	FRMD6	hsa-miR-301b	0.795858
	FRMD6	hsa-miR-329	0.393105
	FRMD6	hsa-miR-380	0.405747
	FRMD7	hsa-miR-543	0.474288
	FRMPD4	hsa-miR-627	0.413594
	FRS2	hsa-miR-380	0.499689
	FRS2	hsa-miR-433	0.400893
	FRS2	hsa-miR-543	0.50329
	FRY	hsa-miR-301b	0.545631
	FRYL	hsa-miR-301b	0.433005
	FRYL	hsa-miR-543	0.527011
	FRZB	hsa-miR-301b	0.81774
	FRZB	hsa-miR-433	0.445058
	FSD1L	hsa-miR-301b	0.491528
	FSD1L	hsa-miR-380	0.461441
	FSD1L	hsa-miR-543	0.413395
	FSD1L	hsa-miR-627	0.384729
	FST	hsa-miR-380	0.394342
	FSTL3	hsa-miR-329	0.55967
	FSTL5	hsa-miR-301b	0.804058
	FUBP1	hsa-miR-301b	0.638333
	FUBP3	hsa-miR-543	0.509254
	FUT4	hsa-miR-301b	0.453779
	FUT9	hsa-miR-301b	0.644784
	FUT9	hsa-miR-543	0.588697
	FXR1	hsa-miR-301b	0.820799
	FXR1	hsa-miR-380	0.541079
	FXR2	hsa-miR-1290	0.499849
	FXR2	hsa-miR-329	0.699563
	FYB1	0.392363	14
	FYB1	0.569582	15
	FYCO1	hsa-miR-301b	0.674222
	FYN	hsa-miR-380	0.430693
	FZD3	hsa-miR-1290	0.482054
	FZD3	hsa-miR-301b	0.398447
	FZD3	hsa-miR-543	0.497364
	FZD4	hsa-miR-301b	0.525452
	FZD4	hsa-miR-433	0.391446
	FZD4	hsa-miR-543	0.705114
	FZD4	hsa-miR-627	0.453141
	FZD6	hsa-miR-301b	0.808771
	FZD6	hsa-miR-380	0.45426
	G0S2	hsa-miR-301b	0.536447
	G2E3	hsa-miR-380	0.478196
	G3BP1	hsa-miR-329	0.705172
	G3BP1	hsa-miR-543	0.547325
	G3BP2	hsa-miR-301b	0.828741
	G6PC	hsa-miR-301b	0.421911
	GABARAPL1	hsa-miR-301b	0.4921
	GABARAPL1	hsa-miR-329	0.414661
	GABPA	hsa-miR-380	0.537589
	GABPB1	hsa-miR-433	0.494495
	GABPB2	hsa-miR-301b	0.523314
	GABRA1	hsa-miR-301b	0.539161
	GABRA1	hsa-miR-380	0.429762
	GABRA1	hsa-miR-543	0.815407
	GABRA4	hsa-miR-301b	0.428145
	GABRB2	hsa-miR-301b	0.524436
	GABRB2	hsa-miR-329	0.613364
	GABRB2	hsa-miR-543	0.621865
	GABRR1	hsa-miR-301b	0.421809
	GADD45A	hsa-miR-301b	0.758926
	GADD45B	hsa-miR-301b	0.608893
	GADL1	hsa-miR-329	0.501051
	GALC	hsa-miR-329	0.415813
	GALC	hsa-miR-433	0.41954
	GALNT1	hsa-miR-301b	0.484565
	GALNT1	hsa-miR-433	0.723923
	GALNT1	hsa-miR-543	0.754144
	GALNT13	hsa-miR-1290	0.391538
	GALNT13	hsa-miR-301b	0.542964
	GALNT13	hsa-miR-543	0.388353
	GALNT3	hsa-miR-543	0.493681
	GALNT4	hsa-miR-301b	0.574509
	GALNT4	hsa-miR-380	0.468439
	GALNT7	hsa-miR-627	0.418382
	GAN	hsa-miR-329	0.423979
	GAN	hsa-miR-433	0.656243
	GAP43	hsa-miR-301b	0.792565
	GAPVD1	hsa-miR-301b	0.577348
	GAPVD1	hsa-miR-543	0.61924
	GAREM1	hsa-miR-301b	0.83108
	GAS1	hsa-miR-1290	0.416982
	GATA3	hsa-miR-433	0.697215
	GATAD2A	hsa-miR-329	0.43976
	GATAD2B	hsa-miR-301b	0.581721
	GATM	hsa-miR-543	0.722617
	GBP1	hsa-miR-543	0.530931
	GCC2	hsa-miR-301b	0.451903
	GCLC	hsa-miR-433	0.740988
	GCLC	hsa-miR-543	0.440355
	GCM1	hsa-miR-433	0.400691
	GCN1	hsa-miR-543	0.461986
	GCSH	hsa-miR-380	0.461269
	GDA	hsa-miR-301b	0.775319
	GDA	hsa-miR-543	0.577671
	GDAP2	hsa-miR-433	0.458733
	GDAP2	hsa-miR-543	0.528243
	GDF6	hsa-miR-301b	0.403514
	GDF6	hsa-miR-543	0.5486
	GEMIN5	hsa-miR-433	0.470876
	GFPT1	hsa-miR-543	0.614114
	GFRA1	hsa-miR-433	0.428195
	GFRA3	hsa-miR-433	0.475315
	GGA1	hsa-miR-301b	0.541826
	GGA1	hsa-miR-329	0.617241
	GGA2	hsa-miR-301b	0.565096
	GGNBP2	hsa-miR-301b	0.408933
	GGNBP2	hsa-miR-543	0.61804
	GGT7	hsa-miR-543	0.40888
	GHITM	hsa-miR-543	0.603261
	GID4	hsa-miR-380	0.454927
	GID4	hsa-miR-543	0.745315
	GIGYF1	hsa-miR-329	0.604862
	GIGYF2	hsa-miR-433	0.392281
	GIMAP2	hsa-miR-380	0.437846
	GINM1	hsa-miR-433	0.482052
	GIT2	hsa-miR-301b	0.436656
	GJA1	hsa-miR-301b	0.871948
	GJC1	hsa-miR-433	0.45213
	GJC1	hsa-miR-543	0.618377
	GK	hsa-miR-380	0.438619
	GK	hsa-miR-543	0.518437
	GK5	hsa-miR-1290	0.405196
	GK5	hsa-miR-543	0.622911
	GLCCI1	hsa-miR-380	0.557087
	GLCCI1	hsa-miR-433	0.396979
	GLCE	hsa-miR-301b	0.460262
	GLDN	hsa-miR-433	0.388605
	GLDN	hsa-miR-543	0.407936
	GLIPR1	hsa-miR-1290	0.444175
	GLRA2	hsa-miR-329	0.411542
	GLRA3	hsa-miR-301b	0.466462
	GLRA3	hsa-miR-329	0.534375
	GLRB	hsa-miR-380	0.520455
	GLRX	hsa-miR-433	0.479483
	GLS	hsa-miR-301b	0.451444
	GLS	hsa-miR-543	0.506296
	GLTP	hsa-miR-329	0.438992
	GLUD2	hsa-miR-329	0.419195
	GLYAT	hsa-miR-543	0.461143
	GMFB	hsa-miR-301b	0.821881
	GMFB	hsa-miR-543	0.561797
	GMNC	hsa-miR-301b	0.530099
	GNA12	hsa-miR-543	0.435292
	GNA13	hsa-miR-380	0.450973
	GNAI1	hsa-miR-433	0.532127
	GNAI3	hsa-miR-380	0.389873
	GNAI3	hsa-miR-433	0.383495
	GNAO1	hsa-miR-543	0.570083
	GNE	hsa-miR-380	0.506388
	GNG2	hsa-miR-543	0.616922
	GNPTAB	hsa-miR-301b	0.493016
	GNPTAB	hsa-miR-433	0.51824
	GNS	hsa-miR-543	0.438413
	GOLGA1	hsa-miR-1290	0.539802
	GOLGA3	hsa-miR-329	0.407864
	GOLGA4	hsa-miR-1290	0.387483
	GOLGA7	hsa-miR-543	0.462633
	GOLGA8A	hsa-miR-543	0.600564
	GOLGA8B	hsa-miR-543	0.56641
	GOLT1B	hsa-miR-301b	0.722129
	GOLT1B	hsa-miR-380	0.389678
	GOLT1B	hsa-miR-543	0.608997
	GOLT1B	hsa-miR-627	0.519157
	GOPC	hsa-miR-543	0.453144
	GORAB	hsa-miR-543	0.494132
	GORASP2	hsa-miR-301b	0.44609
	GOSR2	hsa-miR-433	0.475126
	GOT1	hsa-miR-433	0.574502
	GOT2	hsa-miR-543	0.410144
	GP5	hsa-miR-433	0.42002
	GP5	hsa-miR-543	0.46651
	GPATCH11	hsa-miR-543	0.498399
	GPATCH2	hsa-miR-433	0.522914
	GPATCH8	hsa-miR-301b	0.791287
	GPATCH8	hsa-miR-433	0.556988
	GPBP1	hsa-miR-301b	0.495936
	GPBP1	hsa-miR-543	0.826148
	GPC5	hsa-miR-433	0.577496
	GPC6	hsa-miR-301b	0.453271
	GPC6	hsa-miR-543	0.423613
	GPCPD1	hsa-miR-301b	0.741429
	GPCPD1	hsa-miR-543	0.790016
	GPM6A	hsa-miR-301b	0.446121
[truncated: 3,870 more rows]

## Sheet: Table S5
Supplemental Table S5. Terms significantly enriched within the names of lung oncofetal miRNA target-enriched pathways.
	Term	p-value	FDR†
	SIGNALING*	5.29809e-49	3.77224e-46
	SIGNOR*	1.446e-09	5.14776e-07
	INSULIN	1.85551e-06	0.000440374
	CORE*	6.5587e-06	0.00116745
	TGF-BETA	6.5587e-06	0.00116745
	TRANSCRIPTION-FACTOR*	2.93769e-05	0.00348606
	WNT	3.60196e-05	0.00366371
	GROWTH-FACTOR-RECEPTOR	4.73372e-05	0.00421301
	SENESCENCE	7.13656e-05	0.00564581
	NOTCH	9.49262e-05	0.00675875
	INFECTION	0.000112405	0.00727567
	TGF-BETA-RECEPTOR	0.000177238	0.0105161
	BCR	0.000333522	0.0182667
	SIGNALING-MEDIATED*	0.000333522	0.0182667
	NON-CORE*	0.00061924	0.0244944
	BDNF	0.00057129	0.0271172
	FOCAL-ADHESION	0.00057129	0.0271172
	PROLACTIN	0.00057129	0.0271172
	GPCR	0.000841318	0.0315273
	VEGF	0.00118233	0.0420909
	*Generic terms. †FDR: false discovery rate.
